# Supplementary material for: The autumnal lockdown was not the main initiator of the decrease in SARS-CoV-2 circulation in France
Source: Commun Med (Lond). 2021 Jun 30;1:7. doi: 10.1038/s43856-021-00002-6 (PMC9053270; doi:10.1038/s43856-021-00002-6)
Supplement: Supplementary file 2 — Supplementary Data 1 [file 43856_2021_2_MOESM2_ESM.xlsx]

## Sheet: Feuil1
General measures on public locations	State of emergency	Curfew	Lockdown
Public locations
Compulsory wear of mask on public roads	yes	yes	yes
Gatherings, meetings or activities on public roads bringing together more than 6 people simultaneosly are prohibited	Allowed (limited to 6 people)	Allowed (limited to 6 people)	Allowed (limited to 6 people)
Gatherings of people	Allowed, not more than 5000 people	Allowed, not more than 1000 people (the rule of one in two seats applies (except for groups of less than 6 people coming together). Stadiums without seating are not closed, but the distance of one meter between spectators is required	Banned
Demonstrations on public roads	Allowed (which the organizers must declare by presenting the measures they are implementing to guarantee compliance with health measures)
Gatherings, meetings or activities of a professional nature;	Allowed
Reception in certain establishments (marriage celebrations, family mediation services, reception of children attending school, organization of competitive examinations or examinations, etc.);	Allowed
Funeral ceremonies	Allowed
Guided tours organized by people holding a professional card	Allowed
Transports
Keeping as much distance as possible between travelers not traveling together	yes	yes	yes
Public buildings
Schools, nurseries, kindergartens (a physical distance "of at least one meter or one seat" when possible)	OPEN (mask is mandatory for adults and children over 11 years old)	OPEN (mask is mandatory for adults and children over 11 years old)	open (mask is mandatory for adults and children over 6 years old)
High-schools
Universities	OPEN		Online when possible
exhibitions	4m space between each individual	Closed	Closed
"Non essential" shops	4m space between each individual		Closed
Restaurants	OPEN.Tables with maximum six people, 1m2 of distance between customers (excluding groups of six maximum), mask compulsory for staff.	Open until 9 a.m	Closed (only take-away available)
Bars or drinking places	OPEN.Tables with maximum six people, 1m2 of distance between customers (excluding groups of six maximum), mask compulsory for staff.	Closed	Closed
Collective inns, tourist residences, campsites	Authorized subject to compliance with barrier measures		Closed
Night clubs	closed	Closed	Closed
Theaters, cinemas, concert halls, marquees, tents and structures, playrooms, museums	All those admitted must have a seat, a seat must be left between each person or group of fewer than six people; spaces allowing groupings are prohibited.In museums, the 4 m² rule becomes mandatory.	Closed	Closed
Parks, gardens, lakes, beaches	Open. Unless the prefects decide otherwise, if the barrier measures can be observed and with the obligation to wear a mask.
Indoor sport facilities. Priority audiences: school activities, minors, university sport students, professional and high-level athletes, people practicing sports on medical prescription and people with disabilities, reception of vulnerable populations, organization of health screening	Either open, closed or partially closed for general public, depending on the area. But in all cases, certain so-called "priority" audiences have the right to access sports facilities.	Allowed only for priority audiences. Mobility is prohibited between 9 p.m. and 6 a.m. This rule also applies to priority audiences, with the exception of high-level professional athletes, as well as "judges, referees and officials," said a statement from the sports ministry. The first and second leagues of football, basketball, rugby, handball, volleyball, ice hockey and rugby union are concerned.
Outdoor sport facilities	open for general public	Open but closure between 9 p.m. and 6 a.m. (except for high-level athletes)
Self-organized outdoor sports practice (jogging, bodybuilding, tai-shi...)	Allowed without a mask. It remains so, subject to compliance with the assembly limits of 6 people.	Forbidden only between 9 p.m and 6 a.m.
Places of worship	Open but subject to barrier gestures, but people from the same family or coming together (max 6 people) can stay together but a distance of 1m2 should be respect between separated groups or individuals. Wearing a mask is compulsory for people aged 11 and over. The prefects can close places of worship if the provisions in force are not respected.		Ceremonies can however be held for burials and this, within the limit of 30 people (against 20 during the first confinement). This gauge is lowered to six people only for religious weddings
Funeral care	For the deceased "affected or probably affected by covid-19 at the time of their death," preservative care is prohibited, and such persons must be put into an immediate brew.
Teleworking	presential work is the norm		Teleworking is the norm
Leisure mobility (sport, pet walking...)			only one hour, within a radius of 1 km
Travel waiver certificate	No	only mandatory from 9p.m. to 6 a.m.	Yes
mobility	the prefect can prohibit trips over 100 km or outside the department with some exceptions (school or professional trips, trips for health reasons, to assist a vulnerable person, administrative or judicial summons, etc.)
Private gatherings (mariages, parties...)
