# Supplementary material for: The autumnal lockdown was not the main initiator of the decrease in SARS-CoV-2 circulation in France
Source: Commun Med (Lond). 2021 Jun 30;1:7. doi: 10.1038/s43856-021-00002-6 (PMC9053270; doi:10.1038/s43856-021-00002-6)
Supplement: Supplementary file 3 — Supplementary Data 2 [file 43856_2021_2_MOESM3_ESM.xlsx]

## Sheet: data_figure1_compositeINDICATOR
date	Indicators	slope
2020-03-08	Composite indicator	NA
2020-03-09	Composite indicator	NA
2020-03-10	Composite indicator	NA
2020-03-11	Composite indicator	0.0834161
2020-03-12	Composite indicator	0.083285
2020-03-13	Composite indicator	0.0765858
2020-03-14	Composite indicator	0.0629253
2020-03-15	Composite indicator	0.0429647
2020-03-16	Composite indicator	0.0200297
2020-03-17	Composite indicator	-0.00438757
2020-03-18	Composite indicator	-0.0267025
2020-03-19	Composite indicator	-0.0448158
2020-03-20	Composite indicator	-0.0554986
2020-03-21	Composite indicator	-0.0567206
2020-03-22	Composite indicator	-0.0533043
2020-03-23	Composite indicator	-0.0473089
2020-03-24	Composite indicator	-0.0420939
2020-03-25	Composite indicator	-0.0375956
2020-03-26	Composite indicator	-0.0337491
2020-03-27	Composite indicator	-0.0317906
2020-03-28	Composite indicator	-0.030299
2020-03-29	Composite indicator	-0.0296639
2020-03-30	Composite indicator	-0.0296522
2020-03-31	Composite indicator	-0.028462
2020-04-01	Composite indicator	-0.0262624
2020-04-02	Composite indicator	-0.0218685
2020-04-03	Composite indicator	-0.0189353
2020-04-04	Composite indicator	-0.0166439
2020-04-05	Composite indicator	-0.0157266
2020-04-06	Composite indicator	-0.0156961
2020-04-07	Composite indicator	-0.015847
2020-04-08	Composite indicator	-0.0145006
2020-04-09	Composite indicator	-0.013502
2020-04-10	Composite indicator	-0.0124262
2020-04-11	Composite indicator	-0.0119485
2020-04-12	Composite indicator	-0.011796
2020-04-13	Composite indicator	-0.0110311
2020-04-14	Composite indicator	-0.0102711
2020-04-15	Composite indicator	-0.00903832
2020-04-16	Composite indicator	-0.00808464
2020-04-17	Composite indicator	-0.00756736
2020-04-18	Composite indicator	-0.00708642
2020-04-19	Composite indicator	-0.00701914
2020-04-20	Composite indicator	-0.00670157
2020-04-21	Composite indicator	-0.00577315
2020-04-22	Composite indicator	-0.00524169
2020-04-23	Composite indicator	-0.00490138
2020-04-24	Composite indicator	-0.00494079
2020-04-25	Composite indicator	-0.00491862
2020-04-26	Composite indicator	-0.0046669
2020-04-27	Composite indicator	-0.00459124
2020-04-28	Composite indicator	-0.00455883
2020-04-29	Composite indicator	-0.00409378
2020-04-30	Composite indicator	-0.00385584
2020-05-02	Composite indicator	-0.00358649
2020-05-03	Composite indicator	-0.00318708
2020-05-04	Composite indicator	-0.00243916
2020-05-05	Composite indicator	-0.00195717
2020-05-06	Composite indicator	-0.00206674
2020-05-07	Composite indicator	-0.0020102
2020-05-09	Composite indicator	-0.00281928
2020-05-10	Composite indicator	-0.0040442
2020-05-11	Composite indicator	-0.00482526
2020-05-13	Composite indicator	-0.00523606
2020-05-15	Composite indicator	-0.00504945
2020-05-16	Composite indicator	-0.00468257
2020-05-18	Composite indicator	-0.00380302
2020-05-19	Composite indicator	-0.00272746
2020-05-20	Composite indicator	-0.00220742
2020-05-21	Composite indicator	-0.00159215
2020-05-22	Composite indicator	-0.00199865
2020-05-24	Composite indicator	-0.0021533
2020-05-25	Composite indicator	-0.00224564
2020-05-28	Composite indicator	-0.00266792
2020-05-29	Composite indicator	-0.00281818
2020-05-30	Composite indicator	-0.00264806
2020-05-31	Composite indicator	-0.00197407
2020-06-01	Composite indicator	-0.00147623
2020-06-02	Composite indicator	-0.000857867
2020-06-03	Composite indicator	-0.000216622
2020-06-04	Composite indicator	0.000354884
2020-06-05	Composite indicator	0.000445299
2020-06-06	Composite indicator	0.000305946
2020-06-08	Composite indicator	0.000166338
2020-06-09	Composite indicator	9.88941e-05
2020-06-11	Composite indicator	6.13637e-06
2020-06-12	Composite indicator	9.57938e-05
2020-06-13	Composite indicator	0.000220802
2020-06-14	Composite indicator	0.00027792
2020-06-15	Composite indicator	-4.59224e-05
2020-06-16	Composite indicator	-0.000223871
2020-06-17	Composite indicator	-0.000188696
2020-06-19	Composite indicator	-0.000142376
2020-06-20	Composite indicator	0.000208082
2020-06-21	Composite indicator	0.000500951
2020-06-25	Composite indicator	0.000772402
2020-06-26	Composite indicator	0.000731807
2020-06-27	Composite indicator	0.000332737
2020-06-28	Composite indicator	-0.000224713
2020-06-29	Composite indicator	-0.000327092
2020-07-01	Composite indicator	-0.000355902
2020-07-02	Composite indicator	-0.000415196
2020-07-03	Composite indicator	4.37715e-05
2020-07-05	Composite indicator	0.000633424
2020-07-06	Composite indicator	0.000827536
2020-07-07	Composite indicator	0.00114247
2020-07-08	Composite indicator	0.00153461
2020-07-09	Composite indicator	0.00134921
2020-07-11	Composite indicator	0.0011583
2020-07-13	Composite indicator	0.00100566
2020-07-14	Composite indicator	0.000315455
2020-07-15	Composite indicator	-0.000342825
2020-07-16	Composite indicator	-0.000146846
2020-07-17	Composite indicator	0.00032612
2020-07-19	Composite indicator	0.000263811
2020-07-20	Composite indicator	0.000363861
2020-07-21	Composite indicator	0.000792144
2020-07-22	Composite indicator	0.000734901
2020-07-23	Composite indicator	0.000305694
2020-07-24	Composite indicator	-5.19852e-05
2020-07-25	Composite indicator	-5.49152e-05
2020-07-26	Composite indicator	-0.000322898
2020-07-27	Composite indicator	-0.000582338
2020-07-28	Composite indicator	-0.000271017
2020-07-29	Composite indicator	0.000367512
2020-07-30	Composite indicator	0.000591042
2020-07-31	Composite indicator	0.00070544
2020-08-01	Composite indicator	0.000736539
2020-08-02	Composite indicator	0.000391191
2020-08-03	Composite indicator	0.00013393
2020-08-04	Composite indicator	-0.000162142
2020-08-05	Composite indicator	3.63865e-06
2020-08-06	Composite indicator	0.000629052
2020-08-07	Composite indicator	0.00144205
2020-08-08	Composite indicator	0.00206049
2020-08-09	Composite indicator	0.00278984
2020-08-10	Composite indicator	0.00340707
2020-08-11	Composite indicator	0.00330815
2020-08-12	Composite indicator	0.00282511
2020-08-13	Composite indicator	0.00249149
2020-08-14	Composite indicator	0.00198379
2020-08-15	Composite indicator	0.00138351
2020-08-16	Composite indicator	0.00102116
2020-08-17	Composite indicator	0.00078891
2020-08-18	Composite indicator	0.00142495
2020-08-19	Composite indicator	0.00197636
2020-08-20	Composite indicator	0.00234526
2020-08-21	Composite indicator	0.00226376
2020-08-22	Composite indicator	0.00242247
2020-08-23	Composite indicator	0.00294259
2020-08-24	Composite indicator	0.0033186
2020-08-25	Composite indicator	0.00357101
2020-08-26	Composite indicator	0.00429626
2020-08-27	Composite indicator	0.0053479
2020-08-28	Composite indicator	0.00604162
2020-08-29	Composite indicator	0.0069304
2020-08-30	Composite indicator	0.00797561
2020-08-31	Composite indicator	0.00857646
2020-09-01	Composite indicator	0.00910524
2020-09-02	Composite indicator	0.00864271
2020-09-03	Composite indicator	0.00734998
2020-09-04	Composite indicator	0.00641885
2020-09-05	Composite indicator	0.00549834
2020-09-06	Composite indicator	0.004224
2020-09-07	Composite indicator	0.0027376
2020-09-08	Composite indicator	0.00131208
2020-09-09	Composite indicator	7.6516e-05
2020-09-10	Composite indicator	-0.000766364
2020-09-11	Composite indicator	-0.000720011
2020-09-12	Composite indicator	-0.000857156
2020-09-13	Composite indicator	-0.0011143
2020-09-14	Composite indicator	-0.00117711
2020-09-15	Composite indicator	-0.0019318
2020-09-16	Composite indicator	-0.00260175
2020-09-17	Composite indicator	-0.00304892
2020-09-18	Composite indicator	-0.00264964
2020-09-19	Composite indicator	-0.00183686
2020-09-20	Composite indicator	-0.000516581
2020-09-21	Composite indicator	0.00143714
2020-09-22	Composite indicator	0.0037989
2020-09-23	Composite indicator	0.00658636
2020-09-24	Composite indicator	0.00899286
2020-09-25	Composite indicator	0.0101802
2020-09-26	Composite indicator	0.0111532
2020-09-27	Composite indicator	0.0119655
2020-09-28	Composite indicator	0.0129848
2020-09-29	Composite indicator	0.0135495
2020-09-30	Composite indicator	0.0144454
2020-10-01	Composite indicator	0.01639
2020-10-02	Composite indicator	0.0183023
2020-10-03	Composite indicator	0.0194689
2020-10-04	Composite indicator	0.019998
2020-10-05	Composite indicator	0.0195366
2020-10-06	Composite indicator	0.0196417
2020-10-07	Composite indicator	0.0195406
2020-10-08	Composite indicator	0.0189853
2020-10-09	Composite indicator	0.0193474
2020-10-10	Composite indicator	0.0205788
2020-10-11	Composite indicator	0.0205467
2020-10-12	Composite indicator	0.0192089
2020-10-13	Composite indicator	0.0180612
2020-10-14	Composite indicator	0.0168991
2020-10-15	Composite indicator	0.0176713
2020-10-16	Composite indicator	0.0167075
2020-10-17	Composite indicator	0.0146266
2020-10-18	Composite indicator	0.0123376
2020-10-19	Composite indicator	0.00941869
2020-10-20	Composite indicator	0.00586625
2020-10-21	Composite indicator	0.000800867
2020-10-22	Composite indicator	-0.00482493
2020-10-23	Composite indicator	-0.00886249
2020-10-24	Composite indicator	-0.0121345
2020-10-25	Composite indicator	-0.0140405
2020-10-26	Composite indicator	-0.0149347
2020-10-27	Composite indicator	-0.0149878
2020-10-28	Composite indicator	-0.0150356
2020-10-29	Composite indicator	-0.0166846
2020-10-30	Composite indicator	-0.0184724
2020-10-31	Composite indicator	-0.0187589
2020-11-01	Composite indicator	-0.0186855
2020-11-02	Composite indicator	-0.0180523
2020-11-03	Composite indicator	-0.0188382
2020-11-04	Composite indicator	-0.0197795
2020-11-05	Composite indicator	-0.0191388
2020-11-06	Composite indicator	-0.019044
2020-11-07	Composite indicator	-0.0189611
2020-11-08	Composite indicator	-0.0186441
2020-11-09	Composite indicator	-0.0177464
2020-11-10	Composite indicator	-0.0159856
2020-11-11	Composite indicator	-0.0127546
2020-11-12	Composite indicator	-0.0100627
2020-11-13	Composite indicator	-0.00713104
2020-11-14	Composite indicator	-0.00561611
2020-11-15	Composite indicator	-0.00471801
2020-11-16	Composite indicator	-0.00463888
2020-11-17	Composite indicator	-0.00423744
2020-11-18	Composite indicator	-0.00394779
2020-11-19	Composite indicator	-0.00346209
2020-11-20	Composite indicator	-0.00231365
2020-11-21	Composite indicator	-0.00146094
2020-11-22	Composite indicator	-0.000825413
2020-11-23	Composite indicator	-0.00051303
2020-11-25	Composite indicator	-0.000662519
2020-11-26	Composite indicator	-0.000909233
2020-11-27	Composite indicator	-0.000736417
2020-11-28	Composite indicator	-0.000615446
2020-11-29	Composite indicator	0.000194182
2020-11-30	Composite indicator	0.000797705
2020-12-01	Composite indicator	0.000823398
2020-12-02	Composite indicator	0.00111376
2020-12-03	Composite indicator	0.00128011
2020-12-04	Composite indicator	0.00158233
2020-12-05	Composite indicator	0.00144236
2020-12-06	Composite indicator	0.000961904
2020-12-07	Composite indicator	0.000653503
2020-12-08	Composite indicator	0.000106334
2020-12-09	Composite indicator	0.000120511
2020-12-10	Composite indicator	0.000239478
2020-12-11	Composite indicator	0.00039887
2020-12-12	Composite indicator	0.000133431
2020-12-13	Composite indicator	-0.000733521
2020-12-14	Composite indicator	-0.000673867
2020-12-15	Composite indicator	-0.00044233
2020-12-16	Composite indicator	-0.00012658
2020-12-17	Composite indicator	0.000180566
2020-12-18	Composite indicator	0.000893008
2020-12-19	Composite indicator	0.00132522
2020-12-20	Composite indicator	0.00153461
2020-12-21	Composite indicator	0.00150948
2020-12-22	Composite indicator	0.00161198
2020-12-23	Composite indicator	0.00192747
2020-12-24	Composite indicator	0.00170173
2020-12-25	Composite indicator	0.00143641
2020-12-26	Composite indicator	0.00192127
2020-12-27	Composite indicator	0.00306518
2020-12-28	Composite indicator	0.00310902
2020-12-29	Composite indicator	0.00373097
2020-12-30	Composite indicator	0.00426464
2020-12-31	Composite indicator	0.00559298
2021-01-01	Composite indicator	0.00555161
2021-01-02	Composite indicator	0.00550802
2021-01-03	Composite indicator	0.00524071
2021-01-04	Composite indicator	0.00455364
2021-01-05	Composite indicator	0.00359437
2021-01-06	Composite indicator	0.00224287
2021-01-07	Composite indicator	0.00176031
2021-01-08	Composite indicator	0.00160909
2021-01-09	Composite indicator
2021-01-10	Composite indicator
2021-01-11	Composite indicator

## Sheet: data_figure1_indicators
average_7day	date	type	Indicators
0.602108	2020-03-08	governmental data	CCRU adm. (-14 days)
0.638074	2020-03-09	governmental data	CCRU adm. (-14 days)
0.713725	2020-03-10	governmental data	CCRU adm. (-14 days)
0.795783	2020-03-11	governmental data	CCRU adm. (-14 days)
0.84415	2020-03-12	governmental data	CCRU adm. (-14 days)
0.894998	2020-03-13	governmental data	CCRU adm. (-14 days)
0.935511	2020-03-14	governmental data	CCRU adm. (-14 days)
0.969409	2020-03-15	governmental data	CCRU adm. (-14 days)
0.993386	2020-03-16	governmental data	CCRU adm. (-14 days)
1	2020-03-17	governmental data	CCRU adm. (-14 days)
0.960107	2020-03-18	governmental data	CCRU adm. (-14 days)
0.928483	2020-03-19	governmental data	CCRU adm. (-14 days)
0.883836	2020-03-20	governmental data	CCRU adm. (-14 days)
0.832369	2020-03-21	governmental data	CCRU adm. (-14 days)
0.772633	2020-03-22	governmental data	CCRU adm. (-14 days)
0.698429	2020-03-23	governmental data	CCRU adm. (-14 days)
0.655229	2020-03-24	governmental data	CCRU adm. (-14 days)
0.604175	2020-03-25	governmental data	CCRU adm. (-14 days)
0.569037	2020-03-26	governmental data	CCRU adm. (-14 days)
0.517156	2020-03-27	governmental data	CCRU adm. (-14 days)
0.466928	2020-03-28	governmental data	CCRU adm. (-14 days)
0.426002	2020-03-29	governmental data	CCRU adm. (-14 days)
0.405539	2020-03-30	governmental data	CCRU adm. (-14 days)
0.366474	2020-03-31	governmental data	CCRU adm. (-14 days)
0.356346	2020-04-01	governmental data	CCRU adm. (-14 days)
0.33919	2020-04-02	governmental data	CCRU adm. (-14 days)
0.335263	2020-04-03	governmental data	CCRU adm. (-14 days)
0.317693	2020-04-04	governmental data	CCRU adm. (-14 days)
0.296817	2020-04-05	governmental data	CCRU adm. (-14 days)
0.277801	2020-04-06	governmental data	CCRU adm. (-14 days)
0.259818	2020-04-07	governmental data	CCRU adm. (-14 days)
0.242869	2020-04-08	governmental data	CCRU adm. (-14 days)
0.230881	2020-04-09	governmental data	CCRU adm. (-14 days)
0.213725	2020-04-10	governmental data	CCRU adm. (-14 days)
0.206077	2020-04-11	governmental data	CCRU adm. (-14 days)
0.190988	2020-04-12	governmental data	CCRU adm. (-14 days)
0.179206	2020-04-13	governmental data	CCRU adm. (-14 days)
0.162257	2020-04-14	governmental data	CCRU adm. (-14 days)
0.149855	2020-04-15	governmental data	CCRU adm. (-14 days)
0.150062	2020-04-16	governmental data	CCRU adm. (-14 days)
0.141587	2020-04-17	governmental data	CCRU adm. (-14 days)
0.132906	2020-04-18	governmental data	CCRU adm. (-14 days)
0.124432	2020-04-19	governmental data	CCRU adm. (-14 days)
0.119884	2020-04-20	governmental data	CCRU adm. (-14 days)
0.123191	2020-04-21	governmental data	CCRU adm. (-14 days)
0.117817	2020-04-22	governmental data	CCRU adm. (-14 days)
0.109136	2020-04-23	governmental data	CCRU adm. (-14 days)
0.108723	2020-04-24	governmental data	CCRU adm. (-14 days)
0.104795	2020-04-25	governmental data	CCRU adm. (-14 days)
0.104795	2020-04-26	governmental data	CCRU adm. (-14 days)
0.0950806	2020-04-27	governmental data	CCRU adm. (-14 days)
0.0899132	2020-04-28	governmental data	CCRU adm. (-14 days)
0.0915668	2020-04-29	governmental data	CCRU adm. (-14 days)
0.088673	2020-04-30	governmental data	CCRU adm. (-14 days)
0.0795783	2020-05-01	governmental data	CCRU adm. (-14 days)
0.0748243	2020-05-02	governmental data	CCRU adm. (-14 days)
0.0694502	2020-05-03	governmental data	CCRU adm. (-14 days)
0.0644895	2020-05-04	governmental data	CCRU adm. (-14 days)
0.0587019	2020-05-05	governmental data	CCRU adm. (-14 days)
0.0553948	2020-05-06	governmental data	CCRU adm. (-14 days)
0.0553948	2020-05-07	governmental data	CCRU adm. (-14 days)
0.0568417	2020-05-08	governmental data	CCRU adm. (-14 days)
0.0502274	2020-05-09	governmental data	CCRU adm. (-14 days)
0.0479537	2020-05-10	governmental data	CCRU adm. (-14 days)
0.0496073	2020-05-11	governmental data	CCRU adm. (-14 days)
0.0481604	2020-05-12	governmental data	CCRU adm. (-14 days)
0.0479537	2020-05-13	governmental data	CCRU adm. (-14 days)
0.0467135	2020-05-14	governmental data	CCRU adm. (-14 days)
0.0392724	2020-05-15	governmental data	CCRU adm. (-14 days)
0.0384456	2020-05-16	governmental data	CCRU adm. (-14 days)
0.0372055	2020-05-17	governmental data	CCRU adm. (-14 days)
0.0345184	2020-05-18	governmental data	CCRU adm. (-14 days)
0.0324514	2020-05-19	governmental data	CCRU adm. (-14 days)
0.0295577	2020-05-20	governmental data	CCRU adm. (-14 days)
0.0266639	2020-05-21	governmental data	CCRU adm. (-14 days)
0.0295577	2020-05-22	governmental data	CCRU adm. (-14 days)
0.0258371	2020-05-23	governmental data	CCRU adm. (-14 days)
0.025217	2020-05-24	governmental data	CCRU adm. (-14 days)
0.0258371	2020-05-25	governmental data	CCRU adm. (-14 days)
0.0256304	2020-05-26	governmental data	CCRU adm. (-14 days)
0.0254237	2020-05-27	governmental data	CCRU adm. (-14 days)
0.0258371	2020-05-28	governmental data	CCRU adm. (-14 days)
0.0235635	2020-05-29	governmental data	CCRU adm. (-14 days)
0.0233568	2020-05-30	governmental data	CCRU adm. (-14 days)
0.0214965	2020-05-31	governmental data	CCRU adm. (-14 days)
0.0192228	2020-06-01	governmental data	CCRU adm. (-14 days)
0.0175692	2020-06-02	governmental data	CCRU adm. (-14 days)
0.0161224	2020-06-03	governmental data	CCRU adm. (-14 days)
0.0159157	2020-06-04	governmental data	CCRU adm. (-14 days)
0.0167425	2020-06-05	governmental data	CCRU adm. (-14 days)
0.0169492	2020-06-06	governmental data	CCRU adm. (-14 days)
0.015709	2020-06-07	governmental data	CCRU adm. (-14 days)
0.015709	2020-06-08	governmental data	CCRU adm. (-14 days)
0.0167425	2020-06-09	governmental data	CCRU adm. (-14 days)
0.0171558	2020-06-10	governmental data	CCRU adm. (-14 days)
0.0169492	2020-06-11	governmental data	CCRU adm. (-14 days)
0.0167425	2020-06-12	governmental data	CCRU adm. (-14 days)
0.0152956	2020-06-13	governmental data	CCRU adm. (-14 days)
0.0171558	2020-06-14	governmental data	CCRU adm. (-14 days)
0.0165358	2020-06-15	governmental data	CCRU adm. (-14 days)
0.0159157	2020-06-16	governmental data	CCRU adm. (-14 days)
0.0148822	2020-06-17	governmental data	CCRU adm. (-14 days)
0.0150889	2020-06-18	governmental data	CCRU adm. (-14 days)
0.0140554	2020-06-19	governmental data	CCRU adm. (-14 days)
0.0167425	2020-06-20	governmental data	CCRU adm. (-14 days)
0.0169492	2020-06-21	governmental data	CCRU adm. (-14 days)
0.0161224	2020-06-22	governmental data	CCRU adm. (-14 days)
0.0155023	2020-06-23	governmental data	CCRU adm. (-14 days)
0.0161224	2020-06-24	governmental data	CCRU adm. (-14 days)
0.0161224	2020-06-25	governmental data	CCRU adm. (-14 days)
0.0161224	2020-06-26	governmental data	CCRU adm. (-14 days)
0.0132286	2020-06-27	governmental data	CCRU adm. (-14 days)
0.0128152	2020-06-28	governmental data	CCRU adm. (-14 days)
0.0159157	2020-06-29	governmental data	CCRU adm. (-14 days)
0.0175692	2020-06-30	governmental data	CCRU adm. (-14 days)
0.0173625	2020-07-01	governmental data	CCRU adm. (-14 days)
0.0171558	2020-07-02	governmental data	CCRU adm. (-14 days)
0.0188094	2020-07-03	governmental data	CCRU adm. (-14 days)
0.0198429	2020-07-04	governmental data	CCRU adm. (-14 days)
0.0200496	2020-07-05	governmental data	CCRU adm. (-14 days)
0.0179826	2020-07-06	governmental data	CCRU adm. (-14 days)
0.0177759	2020-07-07	governmental data	CCRU adm. (-14 days)
0.0181893	2020-07-08	governmental data	CCRU adm. (-14 days)
0.0175692	2020-07-09	governmental data	CCRU adm. (-14 days)
0.0190161	2020-07-10	governmental data	CCRU adm. (-14 days)
0.0210831	2020-07-11	governmental data	CCRU adm. (-14 days)
0.020463	2020-07-12	governmental data	CCRU adm. (-14 days)
0.0206697	2020-07-13	governmental data	CCRU adm. (-14 days)
0.0206697	2020-07-14	governmental data	CCRU adm. (-14 days)
0.0212898	2020-07-15	governmental data	CCRU adm. (-14 days)
0.0217032	2020-07-16	governmental data	CCRU adm. (-14 days)
0.02253	2020-07-17	governmental data	CCRU adm. (-14 days)
0.0223233	2020-07-18	governmental data	CCRU adm. (-14 days)
0.02253	2020-07-19	governmental data	CCRU adm. (-14 days)
0.0239768	2020-07-20	governmental data	CCRU adm. (-14 days)
0.0248036	2020-07-21	governmental data	CCRU adm. (-14 days)
0.0250103	2020-07-22	governmental data	CCRU adm. (-14 days)
0.025217	2020-07-23	governmental data	CCRU adm. (-14 days)
0.0250103	2020-07-24	governmental data	CCRU adm. (-14 days)
0.0250103	2020-07-25	governmental data	CCRU adm. (-14 days)
0.0254237	2020-07-26	governmental data	CCRU adm. (-14 days)
0.0262505	2020-07-27	governmental data	CCRU adm. (-14 days)
0.0262505	2020-07-28	governmental data	CCRU adm. (-14 days)
0.0268706	2020-07-29	governmental data	CCRU adm. (-14 days)
0.0264572	2020-07-30	governmental data	CCRU adm. (-14 days)
0.0276974	2020-07-31	governmental data	CCRU adm. (-14 days)
0.0291443	2020-08-01	governmental data	CCRU adm. (-14 days)
0.032038	2020-08-02	governmental data	CCRU adm. (-14 days)
0.0326581	2020-08-03	governmental data	CCRU adm. (-14 days)
0.036172	2020-08-04	governmental data	CCRU adm. (-14 days)
0.0351385	2020-08-05	governmental data	CCRU adm. (-14 days)
0.0359653	2020-08-06	governmental data	CCRU adm. (-14 days)
0.0378255	2020-08-07	governmental data	CCRU adm. (-14 days)
0.0421662	2020-08-08	governmental data	CCRU adm. (-14 days)
0.0400992	2020-08-09	governmental data	CCRU adm. (-14 days)
0.040926	2020-08-10	governmental data	CCRU adm. (-14 days)
0.0398925	2020-08-11	governmental data	CCRU adm. (-14 days)
0.0436131	2020-08-12	governmental data	CCRU adm. (-14 days)
0.0434064	2020-08-13	governmental data	CCRU adm. (-14 days)
0.0438198	2020-08-14	governmental data	CCRU adm. (-14 days)
0.0448532	2020-08-15	governmental data	CCRU adm. (-14 days)
0.0522943	2020-08-16	governmental data	CCRU adm. (-14 days)
0.0570484	2020-08-17	governmental data	CCRU adm. (-14 days)
0.0599421	2020-08-18	governmental data	CCRU adm. (-14 days)
0.0589086	2020-08-19	governmental data	CCRU adm. (-14 days)
0.0595287	2020-08-20	governmental data	CCRU adm. (-14 days)
0.0673832	2020-08-21	governmental data	CCRU adm. (-14 days)
0.0739975	2020-08-22	governmental data	CCRU adm. (-14 days)
0.0768913	2020-08-23	governmental data	CCRU adm. (-14 days)
0.0766846	2020-08-24	governmental data	CCRU adm. (-14 days)
0.0804051	2020-08-25	governmental data	CCRU adm. (-14 days)
0.0861926	2020-08-26	governmental data	CCRU adm. (-14 days)
0.0882596	2020-08-27	governmental data	CCRU adm. (-14 days)
0.0926002	2020-08-28	governmental data	CCRU adm. (-14 days)
0.0990079	2020-08-29	governmental data	CCRU adm. (-14 days)
0.105002	2020-08-30	governmental data	CCRU adm. (-14 days)
0.110583	2020-08-31	governmental data	CCRU adm. (-14 days)
0.118024	2020-09-01	governmental data	CCRU adm. (-14 days)
0.122571	2020-09-02	governmental data	CCRU adm. (-14 days)
0.123811	2020-09-03	governmental data	CCRU adm. (-14 days)
0.131873	2020-09-04	governmental data	CCRU adm. (-14 days)
0.13456	2020-09-05	governmental data	CCRU adm. (-14 days)
0.13952	2020-09-06	governmental data	CCRU adm. (-14 days)
0.148408	2020-09-07	governmental data	CCRU adm. (-14 days)
0.154403	2020-09-08	governmental data	CCRU adm. (-14 days)
0.15771	2020-09-09	governmental data	CCRU adm. (-14 days)
0.162464	2020-09-10	governmental data	CCRU adm. (-14 days)
0.161224	2020-09-11	governmental data	CCRU adm. (-14 days)
0.168458	2020-09-12	governmental data	CCRU adm. (-14 days)
0.170732	2020-09-13	governmental data	CCRU adm. (-14 days)
0.174452	2020-09-14	governmental data	CCRU adm. (-14 days)
0.172592	2020-09-15	governmental data	CCRU adm. (-14 days)
0.175486	2020-09-16	governmental data	CCRU adm. (-14 days)
0.18458	2020-09-17	governmental data	CCRU adm. (-14 days)
0.187681	2020-09-18	governmental data	CCRU adm. (-14 days)
0.188301	2020-09-19	governmental data	CCRU adm. (-14 days)
0.189955	2020-09-20	governmental data	CCRU adm. (-14 days)
0.184167	2020-09-21	governmental data	CCRU adm. (-14 days)
0.190368	2020-09-22	governmental data	CCRU adm. (-14 days)
0.191815	2020-09-23	governmental data	CCRU adm. (-14 days)
0.188094	2020-09-24	governmental data	CCRU adm. (-14 days)
0.192021	2020-09-25	governmental data	CCRU adm. (-14 days)
0.20401	2020-09-26	governmental data	CCRU adm. (-14 days)
0.214345	2020-09-27	governmental data	CCRU adm. (-14 days)
0.236048	2020-09-28	governmental data	CCRU adm. (-14 days)
0.248863	2020-09-29	governmental data	CCRU adm. (-14 days)
0.262298	2020-09-30	governmental data	CCRU adm. (-14 days)
0.277594	2020-10-01	governmental data	CCRU adm. (-14 days)
0.29785	2020-10-02	governmental data	CCRU adm. (-14 days)
0.308599	2020-10-03	governmental data	CCRU adm. (-14 days)
0.327408	2020-10-04	governmental data	CCRU adm. (-14 days)
0.336296	2020-10-05	governmental data	CCRU adm. (-14 days)
0.354279	2020-10-06	governmental data	CCRU adm. (-14 days)
0.366267	2020-10-07	governmental data	CCRU adm. (-14 days)
0.375362	2020-10-08	governmental data	CCRU adm. (-14 days)
0.393551	2020-10-09	governmental data	CCRU adm. (-14 days)
0.425176	2020-10-10	governmental data	CCRU adm. (-14 days)
0.443365	2020-10-11	governmental data	CCRU adm. (-14 days)
0.470856	2020-10-12	governmental data	CCRU adm. (-14 days)
0.496279	2020-10-13	governmental data	CCRU adm. (-14 days)
0.518189	2020-10-14	governmental data	CCRU adm. (-14 days)
0.538446	2020-10-15	governmental data	CCRU adm. (-14 days)
0.553535	2020-10-16	governmental data	CCRU adm. (-14 days)
0.561389	2020-10-17	governmental data	CCRU adm. (-14 days)
0.596114	2020-10-18	governmental data	CCRU adm. (-14 days)
0.606862	2020-10-19	governmental data	CCRU adm. (-14 days)
0.609343	2020-10-20	governmental data	CCRU adm. (-14 days)
0.620711	2020-10-21	governmental data	CCRU adm. (-14 days)
0.627739	2020-10-22	governmental data	CCRU adm. (-14 days)
0.6389	2020-10-23	governmental data	CCRU adm. (-14 days)
0.63952	2020-10-24	governmental data	CCRU adm. (-14 days)
0.600455	2020-10-25	governmental data	CCRU adm. (-14 days)
0.587846	2020-10-26	governmental data	CCRU adm. (-14 days)
0.595907	2020-10-27	governmental data	CCRU adm. (-14 days)
0.582059	2020-10-28	governmental data	CCRU adm. (-14 days)
0.571104	2020-10-29	governmental data	CCRU adm. (-14 days)
0.546714	2020-10-30	governmental data	CCRU adm. (-14 days)
0.528111	2020-10-31	governmental data	CCRU adm. (-14 days)
0.530178	2020-11-01	governmental data	CCRU adm. (-14 days)
0.514675	2020-11-02	governmental data	CCRU adm. (-14 days)
0.471476	2020-11-03	governmental data	CCRU adm. (-14 days)
0.449359	2020-11-04	governmental data	CCRU adm. (-14 days)
0.428896	2020-11-05	governmental data	CCRU adm. (-14 days)
0.403679	2020-11-06	governmental data	CCRU adm. (-14 days)
0.380529	2020-11-07	governmental data	CCRU adm. (-14 days)
0.359239	2020-11-08	governmental data	CCRU adm. (-14 days)
0.334642	2020-11-09	governmental data	CCRU adm. (-14 days)
0.322654	2020-11-10	governmental data	CCRU adm. (-14 days)
0.302398	2020-11-11	governmental data	CCRU adm. (-14 days)
0.288136	2020-11-12	governmental data	CCRU adm. (-14 days)
0.278214	2020-11-13	governmental data	CCRU adm. (-14 days)
0.270773	2020-11-14	governmental data	CCRU adm. (-14 days)
0.250723	2020-11-15	governmental data	CCRU adm. (-14 days)
0.24907	2020-11-16	governmental data	CCRU adm. (-14 days)
0.240595	2020-11-17	governmental data	CCRU adm. (-14 days)
0.241215	2020-11-18	governmental data	CCRU adm. (-14 days)
0.241009	2020-11-19	governmental data	CCRU adm. (-14 days)
0.242456	2020-11-20	governmental data	CCRU adm. (-14 days)
0.238322	2020-11-21	governmental data	CCRU adm. (-14 days)
0.240182	2020-11-22	governmental data	CCRU adm. (-14 days)
0.241629	2020-11-23	governmental data	CCRU adm. (-14 days)
0.244729	2020-11-24	governmental data	CCRU adm. (-14 days)
0.245143	2020-11-25	governmental data	CCRU adm. (-14 days)
0.242662	2020-11-26	governmental data	CCRU adm. (-14 days)
0.244109	2020-11-27	governmental data	CCRU adm. (-14 days)
0.243489	2020-11-28	governmental data	CCRU adm. (-14 days)
0.253824	2020-11-29	governmental data	CCRU adm. (-14 days)
0.245556	2020-11-30	governmental data	CCRU adm. (-14 days)
0.244729	2020-12-01	governmental data	CCRU adm. (-14 days)
0.243902	2020-12-02	governmental data	CCRU adm. (-14 days)
0.244316	2020-12-03	governmental data	CCRU adm. (-14 days)
0.237908	2020-12-04	governmental data	CCRU adm. (-14 days)
0.24721	2020-12-05	governmental data	CCRU adm. (-14 days)
0.243076	2020-12-06	governmental data	CCRU adm. (-14 days)
0.250517	2020-12-07	governmental data	CCRU adm. (-14 days)
0.237288	2020-12-08	governmental data	CCRU adm. (-14 days)
0.232741	2020-12-09	governmental data	CCRU adm. (-14 days)
0.236048	2020-12-10	governmental data	CCRU adm. (-14 days)
0.246383	2020-12-11	governmental data	CCRU adm. (-14 days)
0.245349	2020-12-12	governmental data	CCRU adm. (-14 days)
0.24721	2020-12-13	governmental data	CCRU adm. (-14 days)
0.245143	2020-12-14	governmental data	CCRU adm. (-14 days)
0.242456	2020-12-15	governmental data	CCRU adm. (-14 days)
0.242456	2020-12-16	governmental data	CCRU adm. (-14 days)
0.241215	2020-12-17	governmental data	CCRU adm. (-14 days)
0.244729	2020-12-18	governmental data	CCRU adm. (-14 days)
0.243489	2020-12-19	governmental data	CCRU adm. (-14 days)
0.248656	2020-12-20	governmental data	CCRU adm. (-14 days)
0.249483	2020-12-21	governmental data	CCRU adm. (-14 days)
0.279661	2020-12-22	governmental data	CCRU adm. (-14 days)
0.288342	2020-12-23	governmental data	CCRU adm. (-14 days)
0.291856	2020-12-24	governmental data	CCRU adm. (-14 days)
0.284002	2020-12-25	governmental data	CCRU adm. (-14 days)
0.286689	2020-12-26	governmental data	CCRU adm. (-14 days)
0.281315	2020-12-27	governmental data	CCRU adm. (-14 days)
0.286482	2020-12-28	governmental data	CCRU adm. (-14 days)
0.287309	2020-12-29	governmental data	CCRU adm. (-14 days)
0.29661	2020-12-30	governmental data	CCRU adm. (-14 days)
0.300331	2020-12-31	governmental data	CCRU adm. (-14 days)
0.309839	2021-01-01	governmental data	CCRU adm. (-14 days)
0.321621	2021-01-02	governmental data	CCRU adm. (-14 days)
0.338983	2021-01-03	governmental data	CCRU adm. (-14 days)
0.348698	2021-01-04	governmental data	CCRU adm. (-14 days)
0.353038	2021-01-05	governmental data	CCRU adm. (-14 days)
0.349731	2021-01-06	governmental data	CCRU adm. (-14 days)
0.357792	2021-01-07	governmental data	CCRU adm. (-14 days)
0.367094	2021-01-08	governmental data	CCRU adm. (-14 days)
0.372881	2021-01-09	governmental data	CCRU adm. (-14 days)
0.378255	2021-01-10	governmental data	CCRU adm. (-14 days)
0.382183	2021-01-11	governmental data	CCRU adm. (-14 days)
0.382389	2021-01-12	governmental data	CCRU adm. (-14 days)
0.386523	2021-01-13	governmental data	CCRU adm. (-14 days)
0.380943	2021-01-14	governmental data	CCRU adm. (-14 days)
0.38487	2021-01-15	governmental data	CCRU adm. (-14 days)
0.390244	2021-01-16	governmental data	CCRU adm. (-14 days)
0.381356	2021-01-17	governmental data	CCRU adm. (-14 days)
0.381976	2021-01-18	governmental data	CCRU adm. (-14 days)
0.378669	2021-01-19	governmental data	CCRU adm. (-14 days)
0.373708	2021-01-20	governmental data	CCRU adm. (-14 days)
0.376189	2021-01-21	governmental data	CCRU adm. (-14 days)
0.384043	2021-01-22	governmental data	CCRU adm. (-14 days)
0.376809	2021-01-23	governmental data	CCRU adm. (-14 days)
0.378255	2021-01-24	governmental data	CCRU adm. (-14 days)
0.377015	2021-01-25	governmental data	CCRU adm. (-14 days)
0.378876	2021-01-26	governmental data	CCRU adm. (-14 days)
0.38363	2021-01-27	governmental data	CCRU adm. (-14 days)
0.373915	2021-01-28	governmental data	CCRU adm. (-14 days)
0.36358	2021-01-29	governmental data	CCRU adm. (-14 days)
0.361306	2021-01-30	governmental data	CCRU adm. (-14 days)
0.367301	2021-01-31	governmental data	CCRU adm. (-14 days)
0.365854	2021-02-01	governmental data	CCRU adm. (-14 days)
0.375155	2021-02-02	governmental data	CCRU adm. (-14 days)
0.375982	2021-02-03	governmental data	CCRU adm. (-14 days)
0.381769	2021-02-04	governmental data	CCRU adm. (-14 days)
0.375155	2021-02-05	governmental data	CCRU adm. (-14 days)
0.379702	2021-02-06	governmental data	CCRU adm. (-14 days)
0.381356	2021-02-07	governmental data	CCRU adm. (-14 days)
0.389417	2021-02-08	governmental data	CCRU adm. (-14 days)
0.00211913	2020-02-16	governmental data	ER consultation (-11 days)
0.00378357	2020-02-17	governmental data	ER consultation (-11 days)
0.00628266	2020-02-18	governmental data	ER consultation (-11 days)
0.0104233	2020-02-19	governmental data	ER consultation (-11 days)
0.0153317	2020-02-20	governmental data	ER consultation (-11 days)
0.0205081	2020-02-21	governmental data	ER consultation (-11 days)
0.0252771	2020-02-22	governmental data	ER consultation (-11 days)
0.0296681	2020-02-23	governmental data	ER consultation (-11 days)
0.0357388	2020-02-24	governmental data	ER consultation (-11 days)
0.0426509	2020-02-25	governmental data	ER consultation (-11 days)
0.0516688	2020-02-26	governmental data	ER consultation (-11 days)
0.0629257	2020-02-27	governmental data	ER consultation (-11 days)
0.0798382	2020-02-28	governmental data	ER consultation (-11 days)
0.0967885	2020-02-29	governmental data	ER consultation (-11 days)
0.120479	2020-03-01	governmental data	ER consultation (-11 days)
0.156783	2020-03-02	governmental data	ER consultation (-11 days)
0.201839	2020-03-03	governmental data	ER consultation (-11 days)
0.25256	2020-03-04	governmental data	ER consultation (-11 days)
0.305173	2020-03-05	governmental data	ER consultation (-11 days)
0.366379	2020-03-06	governmental data	ER consultation (-11 days)
0.425557	2020-03-07	governmental data	ER consultation (-11 days)
0.49149	2020-03-08	governmental data	ER consultation (-11 days)
0.570953	2020-03-09	governmental data	ER consultation (-11 days)
0.647436	2020-03-10	governmental data	ER consultation (-11 days)
0.716349	2020-03-11	governmental data	ER consultation (-11 days)
0.788334	2020-03-12	governmental data	ER consultation (-11 days)
0.860845	2020-03-13	governmental data	ER consultation (-11 days)
0.919314	2020-03-14	governmental data	ER consultation (-11 days)
0.965204	2020-03-15	governmental data	ER consultation (-11 days)
0.995079	2020-03-16	governmental data	ER consultation (-11 days)
1	2020-03-17	governmental data	ER consultation (-11 days)
0.992371	2020-03-18	governmental data	ER consultation (-11 days)
0.976817	2020-03-19	governmental data	ER consultation (-11 days)
0.940739	2020-03-20	governmental data	ER consultation (-11 days)
0.88943	2020-03-21	governmental data	ER consultation (-11 days)
0.830729	2020-03-22	governmental data	ER consultation (-11 days)
0.783406	2020-03-23	governmental data	ER consultation (-11 days)
0.740494	2020-03-24	governmental data	ER consultation (-11 days)
0.705842	2020-03-25	governmental data	ER consultation (-11 days)
0.662178	2020-03-26	governmental data	ER consultation (-11 days)
0.624134	2020-03-27	governmental data	ER consultation (-11 days)
0.601298	2020-03-28	governmental data	ER consultation (-11 days)
0.577017	2020-03-29	governmental data	ER consultation (-11 days)
0.530256	2020-03-30	governmental data	ER consultation (-11 days)
0.507005	2020-03-31	governmental data	ER consultation (-11 days)
0.478834	2020-04-01	governmental data	ER consultation (-11 days)
0.456854	2020-04-02	governmental data	ER consultation (-11 days)
0.433349	2020-04-03	governmental data	ER consultation (-11 days)
0.411209	2020-04-04	governmental data	ER consultation (-11 days)
0.394992	2020-04-05	governmental data	ER consultation (-11 days)
0.392264	2020-04-06	governmental data	ER consultation (-11 days)
0.371753	2020-04-07	governmental data	ER consultation (-11 days)
0.353426	2020-04-08	governmental data	ER consultation (-11 days)
0.340029	2020-04-09	governmental data	ER consultation (-11 days)
0.323003	2020-04-10	governmental data	ER consultation (-11 days)
0.308006	2020-04-11	governmental data	ER consultation (-11 days)
0.290508	2020-04-12	governmental data	ER consultation (-11 days)
0.270326	2020-04-13	governmental data	ER consultation (-11 days)
0.264579	2020-04-14	governmental data	ER consultation (-11 days)
0.266269	2020-04-15	governmental data	ER consultation (-11 days)
0.258971	2020-04-16	governmental data	ER consultation (-11 days)
0.242516	2020-04-17	governmental data	ER consultation (-11 days)
0.238582	2020-04-18	governmental data	ER consultation (-11 days)
0.236917	2020-04-19	governmental data	ER consultation (-11 days)
0.23212	2020-04-20	governmental data	ER consultation (-11 days)
0.223361	2020-04-21	governmental data	ER consultation (-11 days)
0.206014	2020-04-22	governmental data	ER consultation (-11 days)
0.192945	2020-04-23	governmental data	ER consultation (-11 days)
0.186211	2020-04-24	governmental data	ER consultation (-11 days)
0.181765	2020-04-25	governmental data	ER consultation (-11 days)
0.17684	2020-04-26	governmental data	ER consultation (-11 days)
0.168816	2020-04-27	governmental data	ER consultation (-11 days)
0.15739	2020-04-28	governmental data	ER consultation (-11 days)
0.150488	2020-04-29	governmental data	ER consultation (-11 days)
0.145476	2020-04-30	governmental data	ER consultation (-11 days)
0.147477	2020-05-01	governmental data	ER consultation (-11 days)
0.141523	2020-05-02	governmental data	ER consultation (-11 days)
0.136152	2020-05-03	governmental data	ER consultation (-11 days)
0.129191	2020-05-04	governmental data	ER consultation (-11 days)
0.12188	2020-05-05	governmental data	ER consultation (-11 days)
0.119298	2020-05-06	governmental data	ER consultation (-11 days)
0.110372	2020-05-07	governmental data	ER consultation (-11 days)
0.103843	2020-05-08	governmental data	ER consultation (-11 days)
0.100852	2020-05-09	governmental data	ER consultation (-11 days)
0.0985915	2020-05-10	governmental data	ER consultation (-11 days)
0.0948664	2020-05-11	governmental data	ER consultation (-11 days)
0.0896885	2020-05-12	governmental data	ER consultation (-11 days)
0.0816694	2020-05-13	governmental data	ER consultation (-11 days)
0.0798144	2020-05-14	governmental data	ER consultation (-11 days)
0.0754629	2020-05-15	governmental data	ER consultation (-11 days)
0.0730818	2020-05-16	governmental data	ER consultation (-11 days)
0.0707643	2020-05-17	governmental data	ER consultation (-11 days)
0.0650439	2020-05-18	governmental data	ER consultation (-11 days)
0.0615141	2020-05-19	governmental data	ER consultation (-11 days)
0.057685	2020-05-20	governmental data	ER consultation (-11 days)
0.0549781	2020-05-21	governmental data	ER consultation (-11 days)
0.0530991	2020-05-22	governmental data	ER consultation (-11 days)
0.0505969	2020-05-23	governmental data	ER consultation (-11 days)
0.0473287	2020-05-24	governmental data	ER consultation (-11 days)
0.0462829	2020-05-25	governmental data	ER consultation (-11 days)
0.0436163	2020-05-26	governmental data	ER consultation (-11 days)
0.0412056	2020-05-27	governmental data	ER consultation (-11 days)
0.0383574	2020-05-28	governmental data	ER consultation (-11 days)
0.0354733	2020-05-29	governmental data	ER consultation (-11 days)
0.0338476	2020-05-30	governmental data	ER consultation (-11 days)
0.0335302	2020-05-31	governmental data	ER consultation (-11 days)
0.0311359	2020-06-01	governmental data	ER consultation (-11 days)
0.0297126	2020-06-02	governmental data	ER consultation (-11 days)
0.0300304	2020-06-03	governmental data	ER consultation (-11 days)
0.0300288	2020-06-04	governmental data	ER consultation (-11 days)
0.0291031	2020-06-05	governmental data	ER consultation (-11 days)
0.0275255	2020-06-06	governmental data	ER consultation (-11 days)
0.0261475	2020-06-07	governmental data	ER consultation (-11 days)
0.0257312	2020-06-08	governmental data	ER consultation (-11 days)
0.0258184	2020-06-09	governmental data	ER consultation (-11 days)
0.0246954	2020-06-10	governmental data	ER consultation (-11 days)
0.02338	2020-06-11	governmental data	ER consultation (-11 days)
0.0234653	2020-06-12	governmental data	ER consultation (-11 days)
0.0233506	2020-06-13	governmental data	ER consultation (-11 days)
0.0242354	2020-06-14	governmental data	ER consultation (-11 days)
0.0251444	2020-06-15	governmental data	ER consultation (-11 days)
0.0259662	2020-06-16	governmental data	ER consultation (-11 days)
0.0251746	2020-06-17	governmental data	ER consultation (-11 days)
0.0244783	2020-06-18	governmental data	ER consultation (-11 days)
0.0236175	2020-06-19	governmental data	ER consultation (-11 days)
0.0233717	2020-06-20	governmental data	ER consultation (-11 days)
0.0229669	2020-06-21	governmental data	ER consultation (-11 days)
0.021897	2020-06-22	governmental data	ER consultation (-11 days)
0.0210947	2020-06-23	governmental data	ER consultation (-11 days)
0.0219326	2020-06-24	governmental data	ER consultation (-11 days)
0.0234545	2020-06-25	governmental data	ER consultation (-11 days)
0.024117	2020-06-26	governmental data	ER consultation (-11 days)
0.0250101	2020-06-27	governmental data	ER consultation (-11 days)
0.0255958	2020-06-28	governmental data	ER consultation (-11 days)
0.0267339	2020-06-29	governmental data	ER consultation (-11 days)
0.0279158	2020-06-30	governmental data	ER consultation (-11 days)
0.028928	2020-07-01	governmental data	ER consultation (-11 days)
0.029576	2020-07-02	governmental data	ER consultation (-11 days)
0.0310188	2020-07-03	governmental data	ER consultation (-11 days)
0.0320473	2020-07-04	governmental data	ER consultation (-11 days)
0.0331149	2020-07-05	governmental data	ER consultation (-11 days)
0.0332599	2020-07-06	governmental data	ER consultation (-11 days)
0.0330767	2020-07-07	governmental data	ER consultation (-11 days)
0.0333197	2020-07-08	governmental data	ER consultation (-11 days)
0.0331146	2020-07-09	governmental data	ER consultation (-11 days)
0.0324311	2020-07-10	governmental data	ER consultation (-11 days)
0.0324741	2020-07-11	governmental data	ER consultation (-11 days)
0.0321691	2020-07-12	governmental data	ER consultation (-11 days)
0.0328944	2020-07-13	governmental data	ER consultation (-11 days)
0.0331623	2020-07-14	governmental data	ER consultation (-11 days)
0.0322266	2020-07-15	governmental data	ER consultation (-11 days)
0.031646	2020-07-16	governmental data	ER consultation (-11 days)
0.0316073	2020-07-17	governmental data	ER consultation (-11 days)
0.0312343	2020-07-18	governmental data	ER consultation (-11 days)
0.0305561	2020-07-19	governmental data	ER consultation (-11 days)
0.0297903	2020-07-20	governmental data	ER consultation (-11 days)
0.0293858	2020-07-21	governmental data	ER consultation (-11 days)
0.0301091	2020-07-22	governmental data	ER consultation (-11 days)
0.0311045	2020-07-23	governmental data	ER consultation (-11 days)
0.0317731	2020-07-24	governmental data	ER consultation (-11 days)
0.0325413	2020-07-25	governmental data	ER consultation (-11 days)
0.0335904	2020-07-26	governmental data	ER consultation (-11 days)
0.033803	2020-07-27	governmental data	ER consultation (-11 days)
0.033906	2020-07-28	governmental data	ER consultation (-11 days)
0.0335143	2020-07-29	governmental data	ER consultation (-11 days)
0.0331413	2020-07-30	governmental data	ER consultation (-11 days)
0.0335985	2020-07-31	governmental data	ER consultation (-11 days)
0.0342086	2020-08-01	governmental data	ER consultation (-11 days)
0.0346117	2020-08-02	governmental data	ER consultation (-11 days)
0.0353647	2020-08-03	governmental data	ER consultation (-11 days)
0.0366792	2020-08-04	governmental data	ER consultation (-11 days)
0.0379819	2020-08-05	governmental data	ER consultation (-11 days)
0.0394367	2020-08-06	governmental data	ER consultation (-11 days)
0.0402497	2020-08-07	governmental data	ER consultation (-11 days)
0.0408803	2020-08-08	governmental data	ER consultation (-11 days)
0.0416657	2020-08-09	governmental data	ER consultation (-11 days)
0.0416789	2020-08-10	governmental data	ER consultation (-11 days)
0.0419743	2020-08-11	governmental data	ER consultation (-11 days)
0.0428792	2020-08-12	governmental data	ER consultation (-11 days)
0.0440049	2020-08-13	governmental data	ER consultation (-11 days)
0.0452092	2020-08-14	governmental data	ER consultation (-11 days)
0.0472025	2020-08-15	governmental data	ER consultation (-11 days)
0.0490958	2020-08-16	governmental data	ER consultation (-11 days)
0.0526803	2020-08-17	governmental data	ER consultation (-11 days)
0.054996	2020-08-18	governmental data	ER consultation (-11 days)
0.0562474	2020-08-19	governmental data	ER consultation (-11 days)
0.0582886	2020-08-20	governmental data	ER consultation (-11 days)
0.060693	2020-08-21	governmental data	ER consultation (-11 days)
0.061127	2020-08-22	governmental data	ER consultation (-11 days)
0.0621767	2020-08-23	governmental data	ER consultation (-11 days)
0.0634967	2020-08-24	governmental data	ER consultation (-11 days)
0.0670141	2020-08-25	governmental data	ER consultation (-11 days)
0.0700398	2020-08-26	governmental data	ER consultation (-11 days)
0.0745402	2020-08-27	governmental data	ER consultation (-11 days)
0.0773551	2020-08-28	governmental data	ER consultation (-11 days)
0.0817897	2020-08-29	governmental data	ER consultation (-11 days)
0.0854693	2020-08-30	governmental data	ER consultation (-11 days)
0.0905984	2020-08-31	governmental data	ER consultation (-11 days)
0.0947389	2020-09-01	governmental data	ER consultation (-11 days)
0.0992057	2020-09-02	governmental data	ER consultation (-11 days)
0.100917	2020-09-03	governmental data	ER consultation (-11 days)
0.103497	2020-09-04	governmental data	ER consultation (-11 days)
0.103791	2020-09-05	governmental data	ER consultation (-11 days)
0.103745	2020-09-06	governmental data	ER consultation (-11 days)
0.102389	2020-09-07	governmental data	ER consultation (-11 days)
0.099381	2020-09-08	governmental data	ER consultation (-11 days)
0.0974844	2020-09-09	governmental data	ER consultation (-11 days)
0.0933164	2020-09-10	governmental data	ER consultation (-11 days)
0.0907257	2020-09-11	governmental data	ER consultation (-11 days)
0.0883923	2020-09-12	governmental data	ER consultation (-11 days)
0.0870255	2020-09-13	governmental data	ER consultation (-11 days)
0.0848682	2020-09-14	governmental data	ER consultation (-11 days)
0.0836137	2020-09-15	governmental data	ER consultation (-11 days)
0.0818305	2020-09-16	governmental data	ER consultation (-11 days)
0.0829855	2020-09-17	governmental data	ER consultation (-11 days)
0.0830305	2020-09-18	governmental data	ER consultation (-11 days)
0.0846389	2020-09-19	governmental data	ER consultation (-11 days)
0.0851162	2020-09-20	governmental data	ER consultation (-11 days)
0.0875416	2020-09-21	governmental data	ER consultation (-11 days)
0.0898617	2020-09-22	governmental data	ER consultation (-11 days)
0.0921641	2020-09-23	governmental data	ER consultation (-11 days)
0.0944452	2020-09-24	governmental data	ER consultation (-11 days)
0.0976537	2020-09-25	governmental data	ER consultation (-11 days)
0.100745	2020-09-26	governmental data	ER consultation (-11 days)
0.104952	2020-09-27	governmental data	ER consultation (-11 days)
0.109196	2020-09-28	governmental data	ER consultation (-11 days)
0.115478	2020-09-29	governmental data	ER consultation (-11 days)
0.122306	2020-09-30	governmental data	ER consultation (-11 days)
0.12778	2020-10-01	governmental data	ER consultation (-11 days)
0.134941	2020-10-02	governmental data	ER consultation (-11 days)
0.141779	2020-10-03	governmental data	ER consultation (-11 days)
0.148282	2020-10-04	governmental data	ER consultation (-11 days)
0.157082	2020-10-05	governmental data	ER consultation (-11 days)
0.16386	2020-10-06	governmental data	ER consultation (-11 days)
0.173253	2020-10-07	governmental data	ER consultation (-11 days)
0.185464	2020-10-08	governmental data	ER consultation (-11 days)
0.196578	2020-10-09	governmental data	ER consultation (-11 days)
0.208007	2020-10-10	governmental data	ER consultation (-11 days)
0.221703	2020-10-11	governmental data	ER consultation (-11 days)
0.235236	2020-10-12	governmental data	ER consultation (-11 days)
0.251977	2020-10-13	governmental data	ER consultation (-11 days)
0.264192	2020-10-14	governmental data	ER consultation (-11 days)
0.277671	2020-10-15	governmental data	ER consultation (-11 days)
0.294552	2020-10-16	governmental data	ER consultation (-11 days)
0.308729	2020-10-17	governmental data	ER consultation (-11 days)
0.323305	2020-10-18	governmental data	ER consultation (-11 days)
0.335969	2020-10-19	governmental data	ER consultation (-11 days)
0.340479	2020-10-20	governmental data	ER consultation (-11 days)
0.34304	2020-10-21	governmental data	ER consultation (-11 days)
0.343141	2020-10-22	governmental data	ER consultation (-11 days)
0.339318	2020-10-23	governmental data	ER consultation (-11 days)
0.33304	2020-10-24	governmental data	ER consultation (-11 days)
0.323902	2020-10-25	governmental data	ER consultation (-11 days)
0.317574	2020-10-26	governmental data	ER consultation (-11 days)
0.310677	2020-10-27	governmental data	ER consultation (-11 days)
0.30313	2020-10-28	governmental data	ER consultation (-11 days)
0.295191	2020-10-29	governmental data	ER consultation (-11 days)
0.283696	2020-10-30	governmental data	ER consultation (-11 days)
0.27191	2020-10-31	governmental data	ER consultation (-11 days)
0.259822	2020-11-01	governmental data	ER consultation (-11 days)
0.242373	2020-11-02	governmental data	ER consultation (-11 days)
0.22744	2020-11-03	governmental data	ER consultation (-11 days)
0.214648	2020-11-04	governmental data	ER consultation (-11 days)
0.200568	2020-11-05	governmental data	ER consultation (-11 days)
0.18652	2020-11-06	governmental data	ER consultation (-11 days)
0.176647	2020-11-07	governmental data	ER consultation (-11 days)
0.165883	2020-11-08	governmental data	ER consultation (-11 days)
0.156008	2020-11-09	governmental data	ER consultation (-11 days)
0.148156	2020-11-10	governmental data	ER consultation (-11 days)
0.140479	2020-11-11	governmental data	ER consultation (-11 days)
0.131948	2020-11-12	governmental data	ER consultation (-11 days)
0.126648	2020-11-13	governmental data	ER consultation (-11 days)
0.120873	2020-11-14	governmental data	ER consultation (-11 days)
0.117593	2020-11-15	governmental data	ER consultation (-11 days)
0.113506	2020-11-16	governmental data	ER consultation (-11 days)
0.110002	2020-11-17	governmental data	ER consultation (-11 days)
0.10873	2020-11-18	governmental data	ER consultation (-11 days)
0.107819	2020-11-19	governmental data	ER consultation (-11 days)
0.106658	2020-11-20	governmental data	ER consultation (-11 days)
0.106478	2020-11-21	governmental data	ER consultation (-11 days)
0.105065	2020-11-22	governmental data	ER consultation (-11 days)
0.103106	2020-11-23	governmental data	ER consultation (-11 days)
0.101488	2020-11-24	governmental data	ER consultation (-11 days)
0.0986022	2020-11-25	governmental data	ER consultation (-11 days)
0.0978153	2020-11-26	governmental data	ER consultation (-11 days)
0.0965151	2020-11-27	governmental data	ER consultation (-11 days)
0.0960793	2020-11-28	governmental data	ER consultation (-11 days)
0.0966049	2020-11-29	governmental data	ER consultation (-11 days)
0.0973242	2020-11-30	governmental data	ER consultation (-11 days)
0.0984623	2020-12-01	governmental data	ER consultation (-11 days)
0.0998779	2020-12-02	governmental data	ER consultation (-11 days)
0.100667	2020-12-03	governmental data	ER consultation (-11 days)
0.103341	2020-12-04	governmental data	ER consultation (-11 days)
0.104997	2020-12-05	governmental data	ER consultation (-11 days)
0.105705	2020-12-06	governmental data	ER consultation (-11 days)
0.107734	2020-12-07	governmental data	ER consultation (-11 days)
0.110174	2020-12-08	governmental data	ER consultation (-11 days)
0.112917	2020-12-09	governmental data	ER consultation (-11 days)
0.114804	2020-12-10	governmental data	ER consultation (-11 days)
0.113651	2020-12-11	governmental data	ER consultation (-11 days)
0.112988	2020-12-12	governmental data	ER consultation (-11 days)
0.11466	2020-12-13	governmental data	ER consultation (-11 days)
0.116094	2020-12-14	governmental data	ER consultation (-11 days)
0.115918	2020-12-15	governmental data	ER consultation (-11 days)
0.114957	2020-12-16	governmental data	ER consultation (-11 days)
0.114082	2020-12-17	governmental data	ER consultation (-11 days)
0.112538	2020-12-18	governmental data	ER consultation (-11 days)
0.112933	2020-12-19	governmental data	ER consultation (-11 days)
0.113113	2020-12-20	governmental data	ER consultation (-11 days)
0.112453	2020-12-21	governmental data	ER consultation (-11 days)
0.110949	2020-12-22	governmental data	ER consultation (-11 days)
0.111122	2020-12-23	governmental data	ER consultation (-11 days)
0.111239	2020-12-24	governmental data	ER consultation (-11 days)
0.113535	2020-12-25	governmental data	ER consultation (-11 days)
0.115647	2020-12-26	governmental data	ER consultation (-11 days)
0.114806	2020-12-27	governmental data	ER consultation (-11 days)
0.114715	2020-12-28	governmental data	ER consultation (-11 days)
0.11699	2020-12-29	governmental data	ER consultation (-11 days)
0.117802	2020-12-30	governmental data	ER consultation (-11 days)
0.120153	2020-12-31	governmental data	ER consultation (-11 days)
0.122884	2021-01-01	governmental data	ER consultation (-11 days)
0.123701	2021-01-02	governmental data	ER consultation (-11 days)
0.124794	2021-01-03	governmental data	ER consultation (-11 days)
0.126877	2021-01-04	governmental data	ER consultation (-11 days)
0.128237	2021-01-05	governmental data	ER consultation (-11 days)
0.131276	2021-01-06	governmental data	ER consultation (-11 days)
0.134378	2021-01-07	governmental data	ER consultation (-11 days)
0.137857	2021-01-08	governmental data	ER consultation (-11 days)
0.140522	2021-01-09	governmental data	ER consultation (-11 days)
0.143075	2021-01-10	governmental data	ER consultation (-11 days)
0.144829	2021-01-11	governmental data	ER consultation (-11 days)
0.146972	2021-01-12	governmental data	ER consultation (-11 days)
0.147248	2021-01-13	governmental data	ER consultation (-11 days)
0.147316	2021-01-14	governmental data	ER consultation (-11 days)
0.145999	2021-01-15	governmental data	ER consultation (-11 days)
0.145254	2021-01-16	governmental data	ER consultation (-11 days)
0.146615	2021-01-17	governmental data	ER consultation (-11 days)
0.147474	2021-01-18	governmental data	ER consultation (-11 days)
0.146811	2021-01-19	governmental data	ER consultation (-11 days)
0.148271	2021-01-20	governmental data	ER consultation (-11 days)
0.147356	2021-01-21	governmental data	ER consultation (-11 days)
0.145707	2021-01-22	governmental data	ER consultation (-11 days)
0.14507	2021-01-23	governmental data	ER consultation (-11 days)
0.145103	2021-01-24	governmental data	ER consultation (-11 days)
0.144496	2021-01-25	governmental data	ER consultation (-11 days)
0.145375	2021-01-26	governmental data	ER consultation (-11 days)
0.14188	2021-01-27	governmental data	ER consultation (-11 days)
0.140094	2021-01-28	governmental data	ER consultation (-11 days)
0.140566	2021-01-29	governmental data	ER consultation (-11 days)
0.13832	2021-01-30	governmental data	ER consultation (-11 days)
0.133826	2021-01-31	governmental data	ER consultation (-11 days)
0.131151	2021-02-01	governmental data	ER consultation (-11 days)
0.128862	2021-02-02	governmental data	ER consultation (-11 days)
0.128763	2021-02-03	governmental data	ER consultation (-11 days)
0.129645	2021-02-04	governmental data	ER consultation (-11 days)
0.127585	2021-02-05	governmental data	ER consultation (-11 days)
0.127743	2021-02-06	governmental data	ER consultation (-11 days)
0.128692	2021-02-07	governmental data	ER consultation (-11 days)
0.129716	2021-02-08	governmental data	ER consultation (-11 days)
0.129557	2021-02-09	governmental data	ER consultation (-11 days)
0.130127	2021-02-10	governmental data	ER consultation (-11 days)
0.00715564	2020-02-27	independant data	Google- Loss of smell (-6 days)
0.0143113	2020-02-28	independant data	Google- Loss of smell (-6 days)
0.0214669	2020-02-29	independant data	Google- Loss of smell (-6 days)
0.0214669	2020-03-01	independant data	Google- Loss of smell (-6 days)
0.0214669	2020-03-02	independant data	Google- Loss of smell (-6 days)
0.0339893	2020-03-03	independant data	Google- Loss of smell (-6 days)
0.0339893	2020-03-04	independant data	Google- Loss of smell (-6 days)
0.0483005	2020-03-05	independant data	Google- Loss of smell (-6 days)
0.0608229	2020-03-06	independant data	Google- Loss of smell (-6 days)
0.059034	2020-03-07	independant data	Google- Loss of smell (-6 days)
0.0894454	2020-03-08	independant data	Google- Loss of smell (-6 days)
0.162791	2020-03-09	independant data	Google- Loss of smell (-6 days)
0.177102	2020-03-10	independant data	Google- Loss of smell (-6 days)
0.339893	2020-03-11	independant data	Google- Loss of smell (-6 days)
0.493739	2020-03-12	independant data	Google- Loss of smell (-6 days)
0.652952	2020-03-13	independant data	Google- Loss of smell (-6 days)
0.788909	2020-03-14	independant data	Google- Loss of smell (-6 days)
0.883721	2020-03-15	independant data	Google- Loss of smell (-6 days)
0.930233	2020-03-16	independant data	Google- Loss of smell (-6 days)
1	2020-03-17	independant data	Google- Loss of smell (-6 days)
0.966011	2020-03-18	independant data	Google- Loss of smell (-6 days)
0.905188	2020-03-19	independant data	Google- Loss of smell (-6 days)
0.753131	2020-03-20	independant data	Google- Loss of smell (-6 days)
0.642218	2020-03-21	independant data	Google- Loss of smell (-6 days)
0.559928	2020-03-22	independant data	Google- Loss of smell (-6 days)
0.54025	2020-03-23	independant data	Google- Loss of smell (-6 days)
0.474061	2020-03-24	independant data	Google- Loss of smell (-6 days)
0.402504	2020-03-25	independant data	Google- Loss of smell (-6 days)
0.316637	2020-03-26	independant data	Google- Loss of smell (-6 days)
0.341682	2020-03-27	independant data	Google- Loss of smell (-6 days)
0.323792	2020-03-28	independant data	Google- Loss of smell (-6 days)
0.298748	2020-03-29	independant data	Google- Loss of smell (-6 days)
0.22898	2020-03-30	independant data	Google- Loss of smell (-6 days)
0.230769	2020-03-31	independant data	Google- Loss of smell (-6 days)
0.186047	2020-04-01	independant data	Google- Loss of smell (-6 days)
0.200358	2020-04-02	independant data	Google- Loss of smell (-6 days)
0.162791	2020-04-03	independant data	Google- Loss of smell (-6 days)
0.162791	2020-04-04	independant data	Google- Loss of smell (-6 days)
0.169946	2020-04-05	independant data	Google- Loss of smell (-6 days)
0.159213	2020-04-06	independant data	Google- Loss of smell (-6 days)
0.139535	2020-04-07	independant data	Google- Loss of smell (-6 days)
0.127013	2020-04-08	independant data	Google- Loss of smell (-6 days)
0.125224	2020-04-09	independant data	Google- Loss of smell (-6 days)
0.118068	2020-04-10	independant data	Google- Loss of smell (-6 days)
0.153846	2020-04-11	independant data	Google- Loss of smell (-6 days)
0.134168	2020-04-12	independant data	Google- Loss of smell (-6 days)
0.121646	2020-04-13	independant data	Google- Loss of smell (-6 days)
0.121646	2020-04-14	independant data	Google- Loss of smell (-6 days)
0.121646	2020-04-15	independant data	Google- Loss of smell (-6 days)
0.101968	2020-04-16	independant data	Google- Loss of smell (-6 days)
0.109123	2020-04-17	independant data	Google- Loss of smell (-6 days)
0.0608229	2020-04-18	independant data	Google- Loss of smell (-6 days)
0.0679785	2020-04-19	independant data	Google- Loss of smell (-6 days)
0.0661896	2020-04-20	independant data	Google- Loss of smell (-6 days)
0.0644007	2020-04-21	independant data	Google- Loss of smell (-6 days)
0.0644007	2020-04-22	independant data	Google- Loss of smell (-6 days)
0.0572451	2020-04-23	independant data	Google- Loss of smell (-6 days)
0.0572451	2020-04-24	independant data	Google- Loss of smell (-6 days)
0.0697674	2020-04-25	independant data	Google- Loss of smell (-6 days)
0.0626118	2020-04-26	independant data	Google- Loss of smell (-6 days)
0.0626118	2020-04-27	independant data	Google- Loss of smell (-6 days)
0.0644007	2020-04-28	independant data	Google- Loss of smell (-6 days)
0.0572451	2020-04-29	independant data	Google- Loss of smell (-6 days)
0.0572451	2020-04-30	independant data	Google- Loss of smell (-6 days)
0.0554562	2020-05-01	independant data	Google- Loss of smell (-6 days)
0.0429338	2020-05-02	independant data	Google- Loss of smell (-6 days)
0.0375671	2020-05-03	independant data	Google- Loss of smell (-6 days)
0.0447227	2020-05-04	independant data	Google- Loss of smell (-6 days)
0.039356	2020-05-05	independant data	Google- Loss of smell (-6 days)
0.0456172	2020-05-06	independant data	Google- Loss of smell (-6 days)
0.0478639	2020-05-07	independant data	Google- Loss of smell (-6 days)
0.0447438	2020-05-08	independant data	Google- Loss of smell (-6 days)
0.0493202	2020-05-09	independant data	Google- Loss of smell (-6 days)
0.0553942	2020-05-10	independant data	Google- Loss of smell (-6 days)
0.0478643	2020-05-11	independant data	Google- Loss of smell (-6 days)
0.0442865	2020-05-12	independant data	Google- Loss of smell (-6 days)
0.0465956	2020-05-13	independant data	Google- Loss of smell (-6 days)
0.0396895	2020-05-14	independant data	Google- Loss of smell (-6 days)
0.0361116	2020-05-15	independant data	Google- Loss of smell (-6 days)
0.0340315	2020-05-16	independant data	Google- Loss of smell (-6 days)
0.0412912	2020-05-17	independant data	Google- Loss of smell (-6 days)
0.0398766	2020-05-18	independant data	Google- Loss of smell (-6 days)
0.044453	2020-05-19	independant data	Google- Loss of smell (-6 days)
0.044453	2020-05-20	independant data	Google- Loss of smell (-6 days)
0.0419568	2020-05-21	independant data	Google- Loss of smell (-6 days)
0.0397101	2020-05-22	independant data	Google- Loss of smell (-6 days)
0.0506307	2020-05-23	independant data	Google- Loss of smell (-6 days)
0.0393771	2020-05-24	independant data	Google- Loss of smell (-6 days)
0.0405628	2020-05-25	independant data	Google- Loss of smell (-6 days)
0.0371721	2020-05-26	independant data	Google- Loss of smell (-6 days)
0.0306821	2020-05-27	independant data	Google- Loss of smell (-6 days)
0.0306821	2020-05-28	independant data	Google- Loss of smell (-6 days)
0.0271043	2020-05-29	independant data	Google- Loss of smell (-6 days)
0.0157676	2020-05-30	independant data	Google- Loss of smell (-6 days)
0.0136874	2020-05-31	independant data	Google- Loss of smell (-6 days)
0.0089239	2020-06-01	independant data	Google- Loss of smell (-6 days)
0.00773818	2020-06-02	independant data	Google- Loss of smell (-6 days)
0.005658	2020-06-03	independant data	Google- Loss of smell (-6 days)
0.005658	2020-06-04	independant data	Google- Loss of smell (-6 days)
0.00857025	2020-06-05	independant data	Google- Loss of smell (-6 days)
0.0125641	2020-06-06	independant data	Google- Loss of smell (-6 days)
0.0173276	2020-06-07	independant data	Google- Loss of smell (-6 days)
0.0198239	2020-06-08	independant data	Google- Loss of smell (-6 days)
0.0225072	2020-06-09	independant data	Google- Loss of smell (-6 days)
0.0225072	2020-06-10	independant data	Google- Loss of smell (-6 days)
0.0269795	2020-06-11	independant data	Google- Loss of smell (-6 days)
0.0269795	2020-06-12	independant data	Google- Loss of smell (-6 days)
0.0234017	2020-06-13	independant data	Google- Loss of smell (-6 days)
0.0186381	2020-06-14	independant data	Google- Loss of smell (-6 days)
0.0410412	2020-06-15	independant data	Google- Loss of smell (-6 days)
0.0347801	2020-06-16	independant data	Google- Loss of smell (-6 days)
0.0372763	2020-06-17	independant data	Google- Loss of smell (-6 days)
0.0408541	2020-06-18	independant data	Google- Loss of smell (-6 days)
0.0379418	2020-06-19	independant data	Google- Loss of smell (-6 days)
0.0415197	2020-06-20	independant data	Google- Loss of smell (-6 days)
0.0450975	2020-06-21	independant data	Google- Loss of smell (-6 days)
0.0314518	2020-06-22	independant data	Google- Loss of smell (-6 days)
0.0314518	2020-06-23	independant data	Google- Loss of smell (-6 days)
0.0289556	2020-06-24	independant data	Google- Loss of smell (-6 days)
0.0303078	2020-06-25	independant data	Google- Loss of smell (-6 days)
0.0367979	2020-06-26	independant data	Google- Loss of smell (-6 days)
0.0343016	2020-06-27	independant data	Google- Loss of smell (-6 days)
0.0307238	2020-06-28	independant data	Google- Loss of smell (-6 days)
0.023048	2020-06-29	independant data	Google- Loss of smell (-6 days)
0.0266258	2020-06-30	independant data	Google- Loss of smell (-6 days)
0.0291221	2020-07-01	independant data	Google- Loss of smell (-6 days)
0.0259603	2020-07-02	independant data	Google- Loss of smell (-6 days)
0.0227985	2020-07-03	independant data	Google- Loss of smell (-6 days)
0.0246291	2020-07-04	independant data	Google- Loss of smell (-6 days)
0.0246291	2020-07-05	independant data	Google- Loss of smell (-6 days)
0.0210513	2020-07-06	independant data	Google- Loss of smell (-6 days)
0.0246291	2020-07-07	independant data	Google- Loss of smell (-6 days)
0.0221329	2020-07-08	independant data	Google- Loss of smell (-6 days)
0.0192207	2020-07-09	independant data	Google- Loss of smell (-6 days)
0.0346553	2020-07-10	independant data	Google- Loss of smell (-6 days)
0.0346553	2020-07-11	independant data	Google- Loss of smell (-6 days)
0.0346553	2020-07-12	independant data	Google- Loss of smell (-6 days)
0.0407293	2020-07-13	independant data	Google- Loss of smell (-6 days)
0.0335737	2020-07-14	independant data	Google- Loss of smell (-6 days)
0.0508807	2020-07-15	independant data	Google- Loss of smell (-6 days)
0.0475524	2020-07-16	independant data	Google- Loss of smell (-6 days)
0.036174	2020-07-17	independant data	Google- Loss of smell (-6 days)
0.0343434	2020-07-18	independant data	Google- Loss of smell (-6 days)
0.0529815	2020-07-19	independant data	Google- Loss of smell (-6 days)
0.0533975	2020-07-20	independant data	Google- Loss of smell (-6 days)
0.058806	2020-07-21	independant data	Google- Loss of smell (-6 days)
0.0450768	2020-07-22	independant data	Google- Loss of smell (-6 days)
0.0479891	2020-07-23	independant data	Google- Loss of smell (-6 days)
0.0515669	2020-07-24	independant data	Google- Loss of smell (-6 days)
0.0479891	2020-07-25	independant data	Google- Loss of smell (-6 days)
0.0329288	2020-07-26	independant data	Google- Loss of smell (-6 days)
0.0293509	2020-07-27	independant data	Google- Loss of smell (-6 days)
0.029767	2020-07-28	independant data	Google- Loss of smell (-6 days)
0.0261892	2020-07-29	independant data	Google- Loss of smell (-6 days)
0.0295175	2020-07-30	independant data	Google- Loss of smell (-6 days)
0.0328457	2020-07-31	independant data	Google- Loss of smell (-6 days)
0.0328457	2020-08-01	independant data	Google- Loss of smell (-6 days)
0.0328457	2020-08-02	independant data	Google- Loss of smell (-6 days)
0.0370891	2020-08-03	independant data	Google- Loss of smell (-6 days)
0.0337608	2020-08-04	independant data	Google- Loss of smell (-6 days)
0.0337608	2020-08-05	independant data	Google- Loss of smell (-6 days)
0.0449727	2020-08-06	independant data	Google- Loss of smell (-6 days)
0.0335943	2020-08-07	independant data	Google- Loss of smell (-6 days)
0.0371721	2020-08-08	independant data	Google- Loss of smell (-6 days)
0.0539796	2020-08-09	independant data	Google- Loss of smell (-6 days)
0.0600537	2020-08-10	independant data	Google- Loss of smell (-6 days)
0.0701216	2020-08-11	independant data	Google- Loss of smell (-6 days)
0.0871579	2020-08-12	independant data	Google- Loss of smell (-6 days)
0.101886	2020-08-13	independant data	Google- Loss of smell (-6 days)
0.109936	2020-08-14	independant data	Google- Loss of smell (-6 days)
0.109936	2020-08-15	independant data	Google- Loss of smell (-6 days)
0.101033	2020-08-16	independant data	Google- Loss of smell (-6 days)
0.103945	2020-08-17	independant data	Google- Loss of smell (-6 days)
0.100367	2020-08-18	independant data	Google- Loss of smell (-6 days)
0.083331	2020-08-19	independant data	Google- Loss of smell (-6 days)
0.0547287	2020-08-20	independant data	Google- Loss of smell (-6 days)
0.0585771	2020-08-21	independant data	Google- Loss of smell (-6 days)
0.0585771	2020-08-22	independant data	Google- Loss of smell (-6 days)
0.0567465	2020-08-23	independant data	Google- Loss of smell (-6 days)
0.0406046	2020-08-24	independant data	Google- Loss of smell (-6 days)
0.0412701	2020-08-25	independant data	Google- Loss of smell (-6 days)
0.0599083	2020-08-26	independant data	Google- Loss of smell (-6 days)
0.0643805	2020-08-27	independant data	Google- Loss of smell (-6 days)
0.0553942	2020-08-28	independant data	Google- Loss of smell (-6 days)
0.0739494	2020-08-29	independant data	Google- Loss of smell (-6 days)
0.0923586	2020-08-30	independant data	Google- Loss of smell (-6 days)
0.112182	2020-08-31	independant data	Google- Loss of smell (-6 days)
0.122583	2020-09-01	independant data	Google- Loss of smell (-6 days)
0.137644	2020-09-02	independant data	Google- Loss of smell (-6 days)
0.149293	2020-09-03	independant data	Google- Loss of smell (-6 days)
0.172819	2020-09-04	independant data	Google- Loss of smell (-6 days)
0.170177	2020-09-05	independant data	Google- Loss of smell (-6 days)
0.152849	2020-09-06	independant data	Google- Loss of smell (-6 days)
0.150353	2020-09-07	independant data	Google- Loss of smell (-6 days)
0.148523	2020-09-08	independant data	Google- Loss of smell (-6 days)
0.127388	2020-09-09	independant data	Google- Loss of smell (-6 days)
0.140618	2020-09-10	independant data	Google- Loss of smell (-6 days)
0.126327	2020-09-11	independant data	Google- Loss of smell (-6 days)
0.134814	2020-09-12	independant data	Google- Loss of smell (-6 days)
0.161128	2020-09-13	independant data	Google- Loss of smell (-6 days)
0.169283	2020-09-14	independant data	Google- Loss of smell (-6 days)
0.16947	2020-09-15	independant data	Google- Loss of smell (-6 days)
0.179538	2020-09-16	independant data	Google- Loss of smell (-6 days)
0.157571	2020-09-17	independant data	Google- Loss of smell (-6 days)
0.169615	2020-09-18	independant data	Google- Loss of smell (-6 days)
0.147711	2020-09-19	independant data	Google- Loss of smell (-6 days)
0.117819	2020-09-20	independant data	Google- Loss of smell (-6 days)
0.117799	2020-09-21	independant data	Google- Loss of smell (-6 days)
0.118028	2020-09-22	independant data	Google- Loss of smell (-6 days)
0.102551	2020-09-23	independant data	Google- Loss of smell (-6 days)
0.134544	2020-09-24	independant data	Google- Loss of smell (-6 days)
0.120004	2020-09-25	independant data	Google- Loss of smell (-6 days)
0.137331	2020-09-26	independant data	Google- Loss of smell (-6 days)
0.156302	2020-09-27	independant data	Google- Loss of smell (-6 days)
0.142989	2020-09-28	independant data	Google- Loss of smell (-6 days)
0.151227	2020-09-29	independant data	Google- Loss of smell (-6 days)
0.178976	2020-09-30	independant data	Google- Loss of smell (-6 days)
0.170634	2020-10-01	independant data	Google- Loss of smell (-6 days)
0.192975	2020-10-02	independant data	Google- Loss of smell (-6 days)
0.204582	2020-10-03	independant data	Google- Loss of smell (-6 days)
0.221702	2020-10-04	independant data	Google- Loss of smell (-6 days)
0.255296	2020-10-05	independant data	Google- Loss of smell (-6 days)
0.262515	2020-10-06	independant data	Google- Loss of smell (-6 days)
0.255359	2020-10-07	independant data	Google- Loss of smell (-6 days)
0.276369	2020-10-08	independant data	Google- Loss of smell (-6 days)
0.306863	2020-10-09	independant data	Google- Loss of smell (-6 days)
0.305948	2020-10-10	independant data	Google- Loss of smell (-6 days)
0.300394	2020-10-11	independant data	Google- Loss of smell (-6 days)
0.289183	2020-10-12	independant data	Google- Loss of smell (-6 days)
0.291845	2020-10-13	independant data	Google- Loss of smell (-6 days)
0.324483	2020-10-14	independant data	Google- Loss of smell (-6 days)
0.304409	2020-10-15	independant data	Google- Loss of smell (-6 days)
0.311337	2020-10-16	independant data	Google- Loss of smell (-6 days)
0.337817	2020-10-17	independant data	Google- Loss of smell (-6 days)
0.401968	2020-10-18	independant data	Google- Loss of smell (-6 days)
0.407772	2020-10-19	independant data	Google- Loss of smell (-6 days)
0.402883	2020-10-20	independant data	Google- Loss of smell (-6 days)
0.381728	2020-10-21	independant data	Google- Loss of smell (-6 days)
0.389528	2020-10-22	independant data	Google- Loss of smell (-6 days)
0.377214	2020-10-23	independant data	Google- Loss of smell (-6 days)
0.366564	2020-10-24	independant data	Google- Loss of smell (-6 days)
0.279698	2020-10-25	independant data	Google- Loss of smell (-6 days)
0.289288	2020-10-26	independant data	Google- Loss of smell (-6 days)
0.28155	2020-10-27	independant data	Google- Loss of smell (-6 days)
0.272273	2020-10-28	independant data	Google- Loss of smell (-6 days)
0.273023	2020-10-29	independant data	Google- Loss of smell (-6 days)
0.238805	2020-10-30	independant data	Google- Loss of smell (-6 days)
0.20885	2020-10-31	independant data	Google- Loss of smell (-6 days)
0.234644	2020-11-01	independant data	Google- Loss of smell (-6 days)
0.194705	2020-11-02	independant data	Google- Loss of smell (-6 days)
0.185552	2020-11-03	independant data	Google- Loss of smell (-6 days)
0.170575	2020-11-04	independant data	Google- Loss of smell (-6 days)
0.142284	2020-11-05	independant data	Google- Loss of smell (-6 days)
0.142284	2020-11-06	independant data	Google- Loss of smell (-6 days)
0.142284	2020-11-07	independant data	Google- Loss of smell (-6 days)
0.111498	2020-11-08	independant data	Google- Loss of smell (-6 days)
0.111498	2020-11-09	independant data	Google- Loss of smell (-6 days)
0.106505	2020-11-10	independant data	Google- Loss of smell (-6 days)
0.0965203	2020-11-11	independant data	Google- Loss of smell (-6 days)
0.0915279	2020-11-12	independant data	Google- Loss of smell (-6 days)
0.0707261	2020-11-13	independant data	Google- Loss of smell (-6 days)
0.0657337	2020-11-14	independant data	Google- Loss of smell (-6 days)
0.0707261	2020-11-15	independant data	Google- Loss of smell (-6 days)
0.0707261	2020-11-16	independant data	Google- Loss of smell (-6 days)
0.0657337	2020-11-17	independant data	Google- Loss of smell (-6 days)
0.0657337	2020-11-18	independant data	Google- Loss of smell (-6 days)
0.0599092	2020-11-19	independant data	Google- Loss of smell (-6 days)
0.0649016	2020-11-20	independant data	Google- Loss of smell (-6 days)
0.0549167	2020-11-21	independant data	Google- Loss of smell (-6 days)
0.0499243	2020-11-22	independant data	Google- Loss of smell (-6 days)
0.0499243	2020-11-23	independant data	Google- Loss of smell (-6 days)
0.0499243	2020-11-24	independant data	Google- Loss of smell (-6 days)
0.0499243	2020-11-25	independant data	Google- Loss of smell (-6 days)
0.0499243	2020-11-26	independant data	Google- Loss of smell (-6 days)
0.0499243	2020-11-27	independant data	Google- Loss of smell (-6 days)
0.0449319	2020-11-28	independant data	Google- Loss of smell (-6 days)
0.0399395	2020-11-29	independant data	Google- Loss of smell (-6 days)
0.034947	2020-11-30	independant data	Google- Loss of smell (-6 days)
0.045764	2020-12-01	independant data	Google- Loss of smell (-6 days)
0.045764	2020-12-02	independant data	Google- Loss of smell (-6 days)
0.0673978	2020-12-03	independant data	Google- Loss of smell (-6 days)
0.057413	2020-12-04	independant data	Google- Loss of smell (-6 days)
0.0673978	2020-12-05	independant data	Google- Loss of smell (-6 days)
0.0732223	2020-12-06	independant data	Google- Loss of smell (-6 days)
0.0890317	2020-12-07	independant data	Google- Loss of smell (-6 days)
0.0840393	2020-12-08	independant data	Google- Loss of smell (-6 days)
0.0906958	2020-12-09	independant data	Google- Loss of smell (-6 days)
0.0931921	2020-12-10	independant data	Google- Loss of smell (-6 days)
0.104841	2020-12-11	independant data	Google- Loss of smell (-6 days)
0.100681	2020-12-12	independant data	Google- Loss of smell (-6 days)
0.106505	2020-12-13	independant data	Google- Loss of smell (-6 days)
0.0915279	2020-12-14	independant data	Google- Loss of smell (-6 days)
0.100681	2020-12-15	independant data	Google- Loss of smell (-6 days)
0.0890317	2020-12-16	independant data	Google- Loss of smell (-6 days)
0.0857034	2020-12-17	independant data	Google- Loss of smell (-6 days)
0.0798789	2020-12-18	independant data	Google- Loss of smell (-6 days)
0.0798789	2020-12-19	independant data	Google- Loss of smell (-6 days)
0.0632375	2020-12-20	independant data	Google- Loss of smell (-6 days)
0.080711	2020-12-21	independant data	Google- Loss of smell (-6 days)
0.0673978	2020-12-22	independant data	Google- Loss of smell (-6 days)
0.080711	2020-12-23	independant data	Google- Loss of smell (-6 days)
0.0549167	2020-12-24	independant data	Google- Loss of smell (-6 days)
0.0665658	2020-12-25	independant data	Google- Loss of smell (-6 days)
0.0707261	2020-12-26	independant data	Google- Loss of smell (-6 days)
0.0865355	2020-12-27	independant data	Google- Loss of smell (-6 days)
0.0632375	2020-12-28	independant data	Google- Loss of smell (-6 days)
0.0673978	2020-12-29	independant data	Google- Loss of smell (-6 days)
0.0649016	2020-12-30	independant data	Google- Loss of smell (-6 days)
0.0649016	2020-12-31	independant data	Google- Loss of smell (-6 days)
0.0649016	2021-01-01	independant data	Google- Loss of smell (-6 days)
0.0865355	2021-01-02	independant data	Google- Loss of smell (-6 days)
0.113162	2021-01-03	independant data	Google- Loss of smell (-6 days)
0.123979	2021-01-04	independant data	Google- Loss of smell (-6 days)
0.133964	2021-01-05	independant data	Google- Loss of smell (-6 days)
0.133964	2021-01-06	independant data	Google- Loss of smell (-6 days)
0.145613	2021-01-07	independant data	Google- Loss of smell (-6 days)
0.139788	2021-01-08	independant data	Google- Loss of smell (-6 days)
0.113162	2021-01-09	independant data	Google- Loss of smell (-6 days)
0.0865355	2021-01-10	independant data	Google- Loss of smell (-6 days)
0.080711	2021-01-11	independant data	Google- Loss of smell (-6 days)
0.0424107	2020-02-27	independant data	Google- Loss of taste (-6 days)
0.0491071	2020-02-28	independant data	Google- Loss of taste (-6 days)
0.0491071	2020-02-29	independant data	Google- Loss of taste (-6 days)
0.0491071	2020-03-01	independant data	Google- Loss of taste (-6 days)
0.0424107	2020-03-02	independant data	Google- Loss of taste (-6 days)
0.0491071	2020-03-03	independant data	Google- Loss of taste (-6 days)
0.0647321	2020-03-04	independant data	Google- Loss of taste (-6 days)
0.0803571	2020-03-05	independant data	Google- Loss of taste (-6 days)
0.102679	2020-03-06	independant data	Google- Loss of taste (-6 days)
0.127232	2020-03-07	independant data	Google- Loss of taste (-6 days)
0.160714	2020-03-08	independant data	Google- Loss of taste (-6 days)
0.252232	2020-03-09	independant data	Google- Loss of taste (-6 days)
0.274554	2020-03-10	independant data	Google- Loss of taste (-6 days)
0.388393	2020-03-11	independant data	Google- Loss of taste (-6 days)
0.595982	2020-03-12	independant data	Google- Loss of taste (-6 days)
0.770089	2020-03-13	independant data	Google- Loss of taste (-6 days)
0.875	2020-03-14	independant data	Google- Loss of taste (-6 days)
0.926339	2020-03-15	independant data	Google- Loss of taste (-6 days)
0.915179	2020-03-16	independant data	Google- Loss of taste (-6 days)
1	2020-03-17	independant data	Google- Loss of taste (-6 days)
0.964286	2020-03-18	independant data	Google- Loss of taste (-6 days)
0.845982	2020-03-19	independant data	Google- Loss of taste (-6 days)
0.729911	2020-03-20	independant data	Google- Loss of taste (-6 days)
0.625	2020-03-21	independant data	Google- Loss of taste (-6 days)
0.571429	2020-03-22	independant data	Google- Loss of taste (-6 days)
0.544643	2020-03-23	independant data	Google- Loss of taste (-6 days)
0.462054	2020-03-24	independant data	Google- Loss of taste (-6 days)
0.419643	2020-03-25	independant data	Google- Loss of taste (-6 days)
0.383929	2020-03-26	independant data	Google- Loss of taste (-6 days)
0.334821	2020-03-27	independant data	Google- Loss of taste (-6 days)
0.328125	2020-03-28	independant data	Google- Loss of taste (-6 days)
0.316964	2020-03-29	independant data	Google- Loss of taste (-6 days)
0.283482	2020-03-30	independant data	Google- Loss of taste (-6 days)
0.292411	2020-03-31	independant data	Google- Loss of taste (-6 days)
0.252232	2020-04-01	independant data	Google- Loss of taste (-6 days)
0.198661	2020-04-02	independant data	Google- Loss of taste (-6 days)
0.167411	2020-04-03	independant data	Google- Loss of taste (-6 days)
0.15625	2020-04-04	independant data	Google- Loss of taste (-6 days)
0.169643	2020-04-05	independant data	Google- Loss of taste (-6 days)
0.183036	2020-04-06	independant data	Google- Loss of taste (-6 days)
0.169643	2020-04-07	independant data	Google- Loss of taste (-6 days)
0.15625	2020-04-08	independant data	Google- Loss of taste (-6 days)
0.162946	2020-04-09	independant data	Google- Loss of taste (-6 days)
0.169643	2020-04-10	independant data	Google- Loss of taste (-6 days)
0.169643	2020-04-11	independant data	Google- Loss of taste (-6 days)
0.162946	2020-04-12	independant data	Google- Loss of taste (-6 days)
0.149554	2020-04-13	independant data	Google- Loss of taste (-6 days)
0.142857	2020-04-14	independant data	Google- Loss of taste (-6 days)
0.122768	2020-04-15	independant data	Google- Loss of taste (-6 days)
0.129464	2020-04-16	independant data	Google- Loss of taste (-6 days)
0.138393	2020-04-17	independant data	Google- Loss of taste (-6 days)
0.138393	2020-04-18	independant data	Google- Loss of taste (-6 days)
0.122768	2020-04-19	independant data	Google- Loss of taste (-6 days)
0.116071	2020-04-20	independant data	Google- Loss of taste (-6 days)
0.113839	2020-04-21	independant data	Google- Loss of taste (-6 days)
0.120536	2020-04-22	independant data	Google- Loss of taste (-6 days)
0.104911	2020-04-23	independant data	Google- Loss of taste (-6 days)
0.0959821	2020-04-24	independant data	Google- Loss of taste (-6 days)
0.0892857	2020-04-25	independant data	Google- Loss of taste (-6 days)
0.0848214	2020-04-26	independant data	Google- Loss of taste (-6 days)
0.0848214	2020-04-27	independant data	Google- Loss of taste (-6 days)
0.0669643	2020-04-28	independant data	Google- Loss of taste (-6 days)
0.0736607	2020-04-29	independant data	Google- Loss of taste (-6 days)
0.0736607	2020-04-30	independant data	Google- Loss of taste (-6 days)
0.0803571	2020-05-01	independant data	Google- Loss of taste (-6 days)
0.0915179	2020-05-02	independant data	Google- Loss of taste (-6 days)
0.104911	2020-05-03	independant data	Google- Loss of taste (-6 days)
0.104911	2020-05-04	independant data	Google- Loss of taste (-6 days)
0.125	2020-05-05	independant data	Google- Loss of taste (-6 days)
0.128477	2020-05-06	independant data	Google- Loss of taste (-6 days)
0.131342	2020-05-07	independant data	Google- Loss of taste (-6 days)
0.127661	2020-05-08	independant data	Google- Loss of taste (-6 days)
0.126105	2020-05-09	independant data	Google- Loss of taste (-6 days)
0.119473	2020-05-10	independant data	Google- Loss of taste (-6 days)
0.124001	2020-05-11	independant data	Google- Loss of taste (-6 days)
0.0972157	2020-05-12	independant data	Google- Loss of taste (-6 days)
0.090455	2020-05-13	independant data	Google- Loss of taste (-6 days)
0.0921184	2020-05-14	independant data	Google- Loss of taste (-6 days)
0.0841557	2020-05-15	independant data	Google- Loss of taste (-6 days)
0.0746155	2020-05-16	independant data	Google- Loss of taste (-6 days)
0.0678547	2020-05-17	independant data	Google- Loss of taste (-6 days)
0.0533458	2020-05-18	independant data	Google- Loss of taste (-6 days)
0.0662986	2020-05-19	independant data	Google- Loss of taste (-6 days)
0.062886	2020-05-20	independant data	Google- Loss of taste (-6 days)
0.0534102	2020-05-21	independant data	Google- Loss of taste (-6 days)
0.0489459	2020-05-22	independant data	Google- Loss of taste (-6 days)
0.0490102	2020-05-23	independant data	Google- Loss of taste (-6 days)
0.0581104	2020-05-24	independant data	Google- Loss of taste (-6 days)
0.0575416	2020-05-25	independant data	Google- Loss of taste (-6 days)
0.0445888	2020-05-26	independant data	Google- Loss of taste (-6 days)
0.0407362	2020-05-27	independant data	Google- Loss of taste (-6 days)
0.0430327	2020-05-28	independant data	Google- Loss of taste (-6 days)
0.0390514	2020-05-29	independant data	Google- Loss of taste (-6 days)
0.044063	2020-05-30	independant data	Google- Loss of taste (-6 days)
0.0282664	2020-05-31	independant data	Google- Loss of taste (-6 days)
0.0287708	2020-06-01	independant data	Google- Loss of taste (-6 days)
0.0388154	2020-06-02	independant data	Google- Loss of taste (-6 days)
0.0427324	2020-06-03	independant data	Google- Loss of taste (-6 days)
0.0471324	2020-06-04	independant data	Google- Loss of taste (-6 days)
0.0511137	2020-06-05	independant data	Google- Loss of taste (-6 days)
0.0426252	2020-06-06	independant data	Google- Loss of taste (-6 days)
0.045469	2020-06-07	independant data	Google- Loss of taste (-6 days)
0.0517253	2020-06-08	independant data	Google- Loss of taste (-6 days)
0.0484415	2020-06-09	independant data	Google- Loss of taste (-6 days)
0.0552022	2020-06-10	independant data	Google- Loss of taste (-6 days)
0.0400602	2020-06-11	independant data	Google- Loss of taste (-6 days)
0.0485058	2020-06-12	independant data	Google- Loss of taste (-6 days)
0.0519183	2020-06-13	independant data	Google- Loss of taste (-6 days)
0.0490746	2020-06-14	independant data	Google- Loss of taste (-6 days)
0.0462308	2020-06-15	independant data	Google- Loss of taste (-6 days)
0.0428825	2020-06-16	independant data	Google- Loss of taste (-6 days)
0.0361218	2020-06-17	independant data	Google- Loss of taste (-6 days)
0.0361218	2020-06-18	independant data	Google- Loss of taste (-6 days)
0.0271074	2020-06-19	independant data	Google- Loss of taste (-6 days)
0.0203466	2020-06-20	independant data	Google- Loss of taste (-6 days)
0.0203466	2020-06-21	independant data	Google- Loss of taste (-6 days)
0.0270431	2020-06-22	independant data	Google- Loss of taste (-6 days)
0.0338038	2020-06-23	independant data	Google- Loss of taste (-6 days)
0.0348556	2020-06-24	independant data	Google- Loss of taste (-6 days)
0.0562968	2020-06-25	independant data	Google- Loss of taste (-6 days)
0.0528843	2020-06-26	independant data	Google- Loss of taste (-6 days)
0.0630576	2020-06-27	independant data	Google- Loss of taste (-6 days)
0.0731666	2020-06-28	independant data	Google- Loss of taste (-6 days)
0.0749158	2020-06-29	independant data	Google- Loss of taste (-6 days)
0.0647424	2020-06-30	independant data	Google- Loss of taste (-6 days)
0.0569299	2020-07-01	independant data	Google- Loss of taste (-6 days)
0.0484843	2020-07-02	independant data	Google- Loss of taste (-6 days)
0.0574129	2020-07-03	independant data	Google- Loss of taste (-6 days)
0.0545691	2020-07-04	independant data	Google- Loss of taste (-6 days)
0.0529057	2020-07-05	independant data	Google- Loss of taste (-6 days)
0.0512209	2020-07-06	independant data	Google- Loss of taste (-6 days)
0.0653755	2020-07-07	independant data	Google- Loss of taste (-6 days)
0.073188	2020-07-08	independant data	Google- Loss of taste (-6 days)
0.073188	2020-07-09	independant data	Google- Loss of taste (-6 days)
0.0818052	2020-07-10	independant data	Google- Loss of taste (-6 days)
0.0886947	2020-07-11	independant data	Google- Loss of taste (-6 days)
0.0870098	2020-07-12	independant data	Google- Loss of taste (-6 days)
0.0876429	2020-07-13	independant data	Google- Loss of taste (-6 days)
0.0768365	2020-07-14	independant data	Google- Loss of taste (-6 days)
0.0808178	2020-07-15	independant data	Google- Loss of taste (-6 days)
0.0857651	2020-07-16	independant data	Google- Loss of taste (-6 days)
0.0682193	2020-07-17	independant data	Google- Loss of taste (-6 days)
0.0573486	2020-07-18	independant data	Google- Loss of taste (-6 days)
0.0691424	2020-07-19	independant data	Google- Loss of taste (-6 days)
0.0849175	2020-07-20	independant data	Google- Loss of taste (-6 days)
0.0923114	2020-07-21	independant data	Google- Loss of taste (-6 days)
0.0967757	2020-07-22	independant data	Google- Loss of taste (-6 days)
0.0828141	2020-07-23	independant data	Google- Loss of taste (-6 days)
0.0957239	2020-07-24	independant data	Google- Loss of taste (-6 days)
0.103601	2020-07-25	independant data	Google- Loss of taste (-6 days)
0.0884588	2020-07-26	independant data	Google- Loss of taste (-6 days)
0.0692711	2020-07-27	independant data	Google- Loss of taste (-6 days)
0.0743685	2020-07-28	independant data	Google- Loss of taste (-6 days)
0.066556	2020-07-29	independant data	Google- Loss of taste (-6 days)
0.071589	2020-07-30	independant data	Google- Loss of taste (-6 days)
0.0761391	2020-07-31	independant data	Google- Loss of taste (-6 days)
0.0761391	2020-08-01	independant data	Google- Loss of taste (-6 days)
0.0760747	2020-08-02	independant data	Google- Loss of taste (-6 days)
0.0838872	2020-08-03	independant data	Google- Loss of taste (-6 days)
0.0748085	2020-08-04	independant data	Google- Loss of taste (-6 days)
0.0663629	2020-08-05	independant data	Google- Loss of taste (-6 days)
0.0573486	2020-08-06	independant data	Google- Loss of taste (-6 days)
0.0521654	2020-08-07	independant data	Google- Loss of taste (-6 days)
0.0634762	2020-08-08	independant data	Google- Loss of taste (-6 days)
0.0786826	2020-08-09	independant data	Google- Loss of taste (-6 days)
0.0820308	2020-08-10	independant data	Google- Loss of taste (-6 days)
0.0797343	2020-08-11	independant data	Google- Loss of taste (-6 days)
0.0915282	2020-08-12	independant data	Google- Loss of taste (-6 days)
0.100457	2020-08-13	independant data	Google- Loss of taste (-6 days)
0.0966255	2020-08-14	independant data	Google- Loss of taste (-6 days)
0.0927086	2020-08-15	independant data	Google- Loss of taste (-6 days)
0.0920755	2020-08-16	independant data	Google- Loss of taste (-6 days)
0.0809148	2020-08-17	independant data	Google- Loss of taste (-6 days)
0.084263	2020-08-18	independant data	Google- Loss of taste (-6 days)
0.0978488	2020-08-19	independant data	Google- Loss of taste (-6 days)
0.10916	2020-08-20	independant data	Google- Loss of taste (-6 days)
0.143972	2020-08-21	independant data	Google- Loss of taste (-6 days)
0.143339	2020-08-22	independant data	Google- Loss of taste (-6 days)
0.150862	2020-08-23	independant data	Google- Loss of taste (-6 days)
0.146881	2020-08-24	independant data	Google- Loss of taste (-6 days)
0.145829	2020-08-25	independant data	Google- Loss of taste (-6 days)
0.153577	2020-08-26	independant data	Google- Loss of taste (-6 days)
0.161389	2020-08-27	independant data	Google- Loss of taste (-6 days)
0.141783	2020-08-28	independant data	Google- Loss of taste (-6 days)
0.148544	2020-08-29	independant data	Google- Loss of taste (-6 days)
0.162001	2020-08-30	independant data	Google- Loss of taste (-6 days)
0.176639	2020-08-31	independant data	Google- Loss of taste (-6 days)
0.21994	2020-09-01	independant data	Google- Loss of taste (-6 days)
0.230113	2020-09-02	independant data	Google- Loss of taste (-6 days)
0.235211	2020-09-03	independant data	Google- Loss of taste (-6 days)
0.287483	2020-09-04	independant data	Google- Loss of taste (-6 days)
0.287548	2020-09-05	independant data	Google- Loss of taste (-6 days)
0.280722	2020-09-06	independant data	Google- Loss of taste (-6 days)
0.319055	2020-09-07	independant data	Google- Loss of taste (-6 days)
0.322596	2020-09-08	independant data	Google- Loss of taste (-6 days)
0.335023	2020-09-09	independant data	Google- Loss of taste (-6 days)
0.363837	2020-09-10	independant data	Google- Loss of taste (-6 days)
0.318744	2020-09-11	independant data	Google- Loss of taste (-6 days)
0.314279	2020-09-12	independant data	Google- Loss of taste (-6 days)
0.324453	2020-09-13	independant data	Google- Loss of taste (-6 days)
0.31942	2020-09-14	independant data	Google- Loss of taste (-6 days)
0.297388	2020-09-15	independant data	Google- Loss of taste (-6 days)
0.279821	2020-09-16	independant data	Google- Loss of taste (-6 days)
0.234116	2020-09-17	independant data	Google- Loss of taste (-6 days)
0.227087	2020-09-18	independant data	Google- Loss of taste (-6 days)
0.232055	2020-09-19	independant data	Google- Loss of taste (-6 days)
0.197618	2020-09-20	independant data	Google- Loss of taste (-6 days)
0.19368	2020-09-21	independant data	Google- Loss of taste (-6 days)
0.190901	2020-09-22	independant data	Google- Loss of taste (-6 days)
0.211312	2020-09-23	independant data	Google- Loss of taste (-6 days)
0.223738	2020-09-24	independant data	Google- Loss of taste (-6 days)
0.252885	2020-09-25	independant data	Google- Loss of taste (-6 days)
0.269883	2020-09-26	independant data	Google- Loss of taste (-6 days)
0.31283	2020-09-27	independant data	Google- Loss of taste (-6 days)
0.300972	2020-09-28	independant data	Google- Loss of taste (-6 days)
0.328541	2020-09-29	independant data	Google- Loss of taste (-6 days)
0.334519	2020-09-30	independant data	Google- Loss of taste (-6 days)
0.380535	2020-10-01	independant data	Google- Loss of taste (-6 days)
0.383507	2020-10-02	independant data	Google- Loss of taste (-6 days)
0.414446	2020-10-03	independant data	Google- Loss of taste (-6 days)
0.451598	2020-10-04	independant data	Google- Loss of taste (-6 days)
0.484683	2020-10-05	independant data	Google- Loss of taste (-6 days)
0.490918	2020-10-06	independant data	Google- Loss of taste (-6 days)
0.507959	2020-10-07	independant data	Google- Loss of taste (-6 days)
0.502701	2020-10-08	independant data	Google- Loss of taste (-6 days)
0.530667	2020-10-09	independant data	Google- Loss of taste (-6 days)
0.51986	2020-10-10	independant data	Google- Loss of taste (-6 days)
0.484264	2020-10-11	independant data	Google- Loss of taste (-6 days)
0.469841	2020-10-12	independant data	Google- Loss of taste (-6 days)
0.506382	2020-10-13	independant data	Google- Loss of taste (-6 days)
0.48787	2020-10-14	independant data	Google- Loss of taste (-6 days)
0.493826	2020-10-15	independant data	Google- Loss of taste (-6 days)
0.491047	2020-10-16	independant data	Google- Loss of taste (-6 days)
0.525967	2020-10-17	independant data	Google- Loss of taste (-6 days)
0.600249	2020-10-18	independant data	Google- Loss of taste (-6 days)
0.636854	2020-10-19	independant data	Google- Loss of taste (-6 days)
0.62154	2020-10-20	independant data	Google- Loss of taste (-6 days)
0.677837	2020-10-21	independant data	Google- Loss of taste (-6 days)
0.705299	2020-10-22	independant data	Google- Loss of taste (-6 days)
0.736742	2020-10-23	independant data	Google- Loss of taste (-6 days)
0.687152	2020-10-24	independant data	Google- Loss of taste (-6 days)
0.594679	2020-10-25	independant data	Google- Loss of taste (-6 days)
0.606301	2020-10-26	independant data	Google- Loss of taste (-6 days)
0.594141	2020-10-27	independant data	Google- Loss of taste (-6 days)
0.541879	2020-10-28	independant data	Google- Loss of taste (-6 days)
0.486794	2020-10-29	independant data	Google- Loss of taste (-6 days)
0.466382	2020-10-30	independant data	Google- Loss of taste (-6 days)
0.445907	2020-10-31	independant data	Google- Loss of taste (-6 days)
0.460695	2020-11-01	independant data	Google- Loss of taste (-6 days)
0.408369	2020-11-02	independant data	Google- Loss of taste (-6 days)
0.419744	2020-11-03	independant data	Google- Loss of taste (-6 days)
0.408369	2020-11-04	independant data	Google- Loss of taste (-6 days)
0.403819	2020-11-05	independant data	Google- Loss of taste (-6 days)
0.333293	2020-11-06	independant data	Google- Loss of taste (-6 days)
0.319643	2020-11-07	independant data	Google- Loss of taste (-6 days)
0.291205	2020-11-08	independant data	Google- Loss of taste (-6 days)
0.244566	2020-11-09	independant data	Google- Loss of taste (-6 days)
0.196791	2020-11-10	independant data	Google- Loss of taste (-6 days)
0.16949	2020-11-11	independant data	Google- Loss of taste (-6 days)
0.141052	2020-11-12	independant data	Google- Loss of taste (-6 days)
0.170628	2020-11-13	independant data	Google- Loss of taste (-6 days)
0.185415	2020-11-14	independant data	Google- Loss of taste (-6 days)
0.185415	2020-11-15	independant data	Google- Loss of taste (-6 days)
0.199066	2020-11-16	independant data	Google- Loss of taste (-6 days)
0.163803	2020-11-17	independant data	Google- Loss of taste (-6 days)
0.14219	2020-11-18	independant data	Google- Loss of taste (-6 days)
0.134227	2020-11-19	independant data	Google- Loss of taste (-6 days)
0.125127	2020-11-20	independant data	Google- Loss of taste (-6 days)
0.110339	2020-11-21	independant data	Google- Loss of taste (-6 days)
0.117164	2020-11-22	independant data	Google- Loss of taste (-6 days)
0.110339	2020-11-23	independant data	Google- Loss of taste (-6 days)
0.117164	2020-11-24	independant data	Google- Loss of taste (-6 days)
0.123989	2020-11-25	independant data	Google- Loss of taste (-6 days)
0.138777	2020-11-26	independant data	Google- Loss of taste (-6 days)
0.110339	2020-11-27	independant data	Google- Loss of taste (-6 days)
0.096689	2020-11-28	independant data	Google- Loss of taste (-6 days)
0.104652	2020-11-29	independant data	Google- Loss of taste (-6 days)
0.111477	2020-11-30	independant data	Google- Loss of taste (-6 days)
0.126265	2020-12-01	independant data	Google- Loss of taste (-6 days)
0.147877	2020-12-02	independant data	Google- Loss of taste (-6 days)
0.147877	2020-12-03	independant data	Google- Loss of taste (-6 days)
0.170628	2020-12-04	independant data	Google- Loss of taste (-6 days)
0.184278	2020-12-05	independant data	Google- Loss of taste (-6 days)
0.177453	2020-12-06	independant data	Google- Loss of taste (-6 days)
0.171765	2020-12-07	independant data	Google- Loss of taste (-6 days)
0.18769	2020-12-08	independant data	Google- Loss of taste (-6 days)
0.184278	2020-12-09	independant data	Google- Loss of taste (-6 days)
0.210441	2020-12-10	independant data	Google- Loss of taste (-6 days)
0.197928	2020-12-11	independant data	Google- Loss of taste (-6 days)
0.207028	2020-12-12	independant data	Google- Loss of taste (-6 days)
0.216128	2020-12-13	independant data	Google- Loss of taste (-6 days)
0.225229	2020-12-14	independant data	Google- Loss of taste (-6 days)
0.205891	2020-12-15	independant data	Google- Loss of taste (-6 days)
0.202478	2020-12-16	independant data	Google- Loss of taste (-6 days)
0.189966	2020-12-17	independant data	Google- Loss of taste (-6 days)
0.189966	2020-12-18	independant data	Google- Loss of taste (-6 days)
0.189966	2020-12-19	independant data	Google- Loss of taste (-6 days)
0.191103	2020-12-20	independant data	Google- Loss of taste (-6 days)
0.208166	2020-12-21	independant data	Google- Loss of taste (-6 days)
0.199066	2020-12-22	independant data	Google- Loss of taste (-6 days)
0.179728	2020-12-23	independant data	Google- Loss of taste (-6 days)
0.16949	2020-12-24	independant data	Google- Loss of taste (-6 days)
0.177453	2020-12-25	independant data	Google- Loss of taste (-6 days)
0.189966	2020-12-26	independant data	Google- Loss of taste (-6 days)
0.172903	2020-12-27	independant data	Google- Loss of taste (-6 days)
0.153565	2020-12-28	independant data	Google- Loss of taste (-6 days)
0.166078	2020-12-29	independant data	Google- Loss of taste (-6 days)
0.179728	2020-12-30	independant data	Google- Loss of taste (-6 days)
0.162665	2020-12-31	independant data	Google- Loss of taste (-6 days)
0.171765	2021-01-01	independant data	Google- Loss of taste (-6 days)
0.15129	2021-01-02	independant data	Google- Loss of taste (-6 days)
0.166078	2021-01-03	independant data	Google- Loss of taste (-6 days)
0.166078	2021-01-04	independant data	Google- Loss of taste (-6 days)
0.159253	2021-01-05	independant data	Google- Loss of taste (-6 days)
0.159253	2021-01-06	independant data	Google- Loss of taste (-6 days)
0.167215	2021-01-07	independant data	Google- Loss of taste (-6 days)
0.150152	2021-01-08	independant data	Google- Loss of taste (-6 days)
0.163803	2021-01-09	independant data	Google- Loss of taste (-6 days)
0.17859	2021-01-10	independant data	Google- Loss of taste (-6 days)
0.197928	2021-01-11	independant data	Google- Loss of taste (-6 days)
0.3233	2020-03-03	governmental data	Deaths (-19 days)
0.367106	2020-03-04	governmental data	Deaths (-19 days)
0.427304	2020-03-05	governmental data	Deaths (-19 days)
0.48401	2020-03-06	governmental data	Deaths (-19 days)
0.529965	2020-03-07	governmental data	Deaths (-19 days)
0.592851	2020-03-08	governmental data	Deaths (-19 days)
0.668637	2020-03-09	governmental data	Deaths (-19 days)
0.728568	2020-03-10	governmental data	Deaths (-19 days)
0.783929	2020-03-11	governmental data	Deaths (-19 days)
0.864284	2020-03-12	governmental data	Deaths (-19 days)
0.897071	2020-03-13	governmental data	Deaths (-19 days)
0.914808	2020-03-14	governmental data	Deaths (-19 days)
0.965869	2020-03-15	governmental data	Deaths (-19 days)
0.987638	2020-03-16	governmental data	Deaths (-19 days)
1	2020-03-17	governmental data	Deaths (-19 days)
0.973126	2020-03-18	governmental data	Deaths (-19 days)
0.965601	2020-03-19	governmental data	Deaths (-19 days)
0.94007	2020-03-20	governmental data	Deaths (-19 days)
0.927708	2020-03-21	governmental data	Deaths (-19 days)
0.855146	2020-03-22	governmental data	Deaths (-19 days)
0.842247	2020-03-23	governmental data	Deaths (-19 days)
0.832034	2020-03-24	governmental data	Deaths (-19 days)
0.834991	2020-03-25	governmental data	Deaths (-19 days)
0.794679	2020-03-26	governmental data	Deaths (-19 days)
0.79871	2020-03-27	governmental data	Deaths (-19 days)
0.776135	2020-03-28	governmental data	Deaths (-19 days)
0.804891	2020-03-29	governmental data	Deaths (-19 days)
0.763236	2020-03-30	governmental data	Deaths (-19 days)
0.716205	2020-03-31	governmental data	Deaths (-19 days)
0.6853	2020-04-01	governmental data	Deaths (-19 days)
0.654125	2020-04-02	governmental data	Deaths (-19 days)
0.610857	2020-04-03	governmental data	Deaths (-19 days)
0.589626	2020-04-04	governmental data	Deaths (-19 days)
0.549315	2020-04-05	governmental data	Deaths (-19 days)
0.52889	2020-04-06	governmental data	Deaths (-19 days)
0.502553	2020-04-07	governmental data	Deaths (-19 days)
0.472185	2020-04-08	governmental data	Deaths (-19 days)
0.425423	2020-04-09	governmental data	Deaths (-19 days)
0.402042	2020-04-10	governmental data	Deaths (-19 days)
0.388336	2020-04-11	governmental data	Deaths (-19 days)
0.373555	2020-04-12	governmental data	Deaths (-19 days)
0.350981	2020-04-13	governmental data	Deaths (-19 days)
0.332169	2020-04-14	governmental data	Deaths (-19 days)
0.319269	2020-04-15	governmental data	Deaths (-19 days)
0.313894	2020-04-16	governmental data	Deaths (-19 days)
0.302338	2020-04-17	governmental data	Deaths (-19 days)
0.294007	2020-04-18	governmental data	Deaths (-19 days)
0.277614	2020-04-19	governmental data	Deaths (-19 days)
0.264176	2020-04-20	governmental data	Deaths (-19 days)
0.243752	2020-04-21	governmental data	Deaths (-19 days)
0.234883	2020-04-22	governmental data	Deaths (-19 days)
0.235421	2020-04-23	governmental data	Deaths (-19 days)
0.235689	2020-04-24	governmental data	Deaths (-19 days)
0.231389	2020-04-25	governmental data	Deaths (-19 days)
0.214996	2020-04-26	governmental data	Deaths (-19 days)
0.200484	2020-04-27	governmental data	Deaths (-19 days)
0.199678	2020-04-28	governmental data	Deaths (-19 days)
0.181403	2020-04-29	governmental data	Deaths (-19 days)
0.169309	2020-04-30	governmental data	Deaths (-19 days)
0.160978	2020-05-01	governmental data	Deaths (-19 days)
0.156141	2020-05-02	governmental data	Deaths (-19 days)
0.148078	2020-05-03	governmental data	Deaths (-19 days)
0.135179	2020-05-04	governmental data	Deaths (-19 days)
0.125773	2020-05-05	governmental data	Deaths (-19 days)
0.128729	2020-05-06	governmental data	Deaths (-19 days)
0.125504	2020-05-07	governmental data	Deaths (-19 days)
0.128191	2020-05-08	governmental data	Deaths (-19 days)
0.127923	2020-05-09	governmental data	Deaths (-19 days)
0.11126	2020-05-10	governmental data	Deaths (-19 days)
0.109379	2020-05-11	governmental data	Deaths (-19 days)
0.114217	2020-05-12	governmental data	Deaths (-19 days)
0.108035	2020-05-13	governmental data	Deaths (-19 days)
0.103736	2020-05-14	governmental data	Deaths (-19 days)
0.0978232	2020-05-15	governmental data	Deaths (-19 days)
0.0919108	2020-05-16	governmental data	Deaths (-19 days)
0.0983607	2020-05-17	governmental data	Deaths (-19 days)
0.0897608	2020-05-18	governmental data	Deaths (-19 days)
0.0760548	2020-05-19	governmental data	Deaths (-19 days)
0.0712174	2020-05-20	governmental data	Deaths (-19 days)
0.067455	2020-05-21	governmental data	Deaths (-19 days)
0.0644988	2020-05-22	governmental data	Deaths (-19 days)
0.0634238	2020-05-23	governmental data	Deaths (-19 days)
0.0567052	2020-05-24	governmental data	Deaths (-19 days)
0.053749	2020-05-25	governmental data	Deaths (-19 days)
0.052674	2020-05-26	governmental data	Deaths (-19 days)
0.0529428	2020-05-27	governmental data	Deaths (-19 days)
0.0478366	2020-05-28	governmental data	Deaths (-19 days)
0.0464929	2020-05-29	governmental data	Deaths (-19 days)
0.0459554	2020-05-30	governmental data	Deaths (-19 days)
0.0440742	2020-05-31	governmental data	Deaths (-19 days)
0.0397743	2020-06-01	governmental data	Deaths (-19 days)
0.0352056	2020-06-02	governmental data	Deaths (-19 days)
0.0330556	2020-06-03	governmental data	Deaths (-19 days)
0.0362806	2020-06-04	governmental data	Deaths (-19 days)
0.0352056	2020-06-05	governmental data	Deaths (-19 days)
0.0338619	2020-06-06	governmental data	Deaths (-19 days)
0.0325181	2020-06-07	governmental data	Deaths (-19 days)
0.0311744	2020-06-08	governmental data	Deaths (-19 days)
0.0327869	2020-06-09	governmental data	Deaths (-19 days)
0.0314432	2020-06-10	governmental data	Deaths (-19 days)
0.0292932	2020-06-11	governmental data	Deaths (-19 days)
0.0287557	2020-06-12	governmental data	Deaths (-19 days)
0.0287557	2020-06-13	governmental data	Deaths (-19 days)
0.027412	2020-06-14	governmental data	Deaths (-19 days)
0.0311744	2020-06-15	governmental data	Deaths (-19 days)
0.0352056	2020-06-16	governmental data	Deaths (-19 days)
0.0349368	2020-06-17	governmental data	Deaths (-19 days)
0.0368181	2020-06-18	governmental data	Deaths (-19 days)
0.0349368	2020-06-19	governmental data	Deaths (-19 days)
0.0346681	2020-06-20	governmental data	Deaths (-19 days)
0.0360118	2020-06-21	governmental data	Deaths (-19 days)
0.0282182	2020-06-22	governmental data	Deaths (-19 days)
0.0244558	2020-06-23	governmental data	Deaths (-19 days)
0.025262	2020-06-24	governmental data	Deaths (-19 days)
0.0223058	2020-06-25	governmental data	Deaths (-19 days)
0.0228433	2020-06-26	governmental data	Deaths (-19 days)
0.0228433	2020-06-27	governmental data	Deaths (-19 days)
0.0223058	2020-06-28	governmental data	Deaths (-19 days)
0.024187	2020-06-29	governmental data	Deaths (-19 days)
0.0206934	2020-06-30	governmental data	Deaths (-19 days)
0.0196184	2020-07-01	governmental data	Deaths (-19 days)
0.0193496	2020-07-02	governmental data	Deaths (-19 days)
0.0193496	2020-07-03	governmental data	Deaths (-19 days)
0.0193496	2020-07-04	governmental data	Deaths (-19 days)
0.0174684	2020-07-05	governmental data	Deaths (-19 days)
0.0180059	2020-07-06	governmental data	Deaths (-19 days)
0.0201559	2020-07-07	governmental data	Deaths (-19 days)
0.0206934	2020-07-08	governmental data	Deaths (-19 days)
0.0201559	2020-07-09	governmental data	Deaths (-19 days)
0.0196184	2020-07-10	governmental data	Deaths (-19 days)
0.0196184	2020-07-11	governmental data	Deaths (-19 days)
0.0231121	2020-07-12	governmental data	Deaths (-19 days)
0.0220371	2020-07-13	governmental data	Deaths (-19 days)
0.0204246	2020-07-14	governmental data	Deaths (-19 days)
0.0180059	2020-07-15	governmental data	Deaths (-19 days)
0.0182747	2020-07-16	governmental data	Deaths (-19 days)
0.0171997	2020-07-17	governmental data	Deaths (-19 days)
0.0169309	2020-07-18	governmental data	Deaths (-19 days)
0.014781	2020-07-19	governmental data	Deaths (-19 days)
0.015856	2020-07-20	governmental data	Deaths (-19 days)
0.0182747	2020-07-21	governmental data	Deaths (-19 days)
0.0209621	2020-07-22	governmental data	Deaths (-19 days)
0.0228433	2020-07-23	governmental data	Deaths (-19 days)
0.0233808	2020-07-24	governmental data	Deaths (-19 days)
0.0236496	2020-07-25	governmental data	Deaths (-19 days)
0.0249933	2020-07-26	governmental data	Deaths (-19 days)
0.0255308	2020-07-27	governmental data	Deaths (-19 days)
0.025262	2020-07-28	governmental data	Deaths (-19 days)
0.0239183	2020-07-29	governmental data	Deaths (-19 days)
0.0249933	2020-07-30	governmental data	Deaths (-19 days)
0.0271432	2020-07-31	governmental data	Deaths (-19 days)
0.0271432	2020-08-01	governmental data	Deaths (-19 days)
0.0260683	2020-08-02	governmental data	Deaths (-19 days)
0.027412	2020-08-03	governmental data	Deaths (-19 days)
0.0279495	2020-08-04	governmental data	Deaths (-19 days)
0.0287557	2020-08-05	governmental data	Deaths (-19 days)
0.0276807	2020-08-06	governmental data	Deaths (-19 days)
0.0260683	2020-08-07	governmental data	Deaths (-19 days)
0.0268745	2020-08-08	governmental data	Deaths (-19 days)
0.0306369	2020-08-09	governmental data	Deaths (-19 days)
0.0298307	2020-08-10	governmental data	Deaths (-19 days)
0.0317119	2020-08-11	governmental data	Deaths (-19 days)
0.0333244	2020-08-12	governmental data	Deaths (-19 days)
0.0333244	2020-08-13	governmental data	Deaths (-19 days)
0.0349368	2020-08-14	governmental data	Deaths (-19 days)
0.0346681	2020-08-15	governmental data	Deaths (-19 days)
0.0335931	2020-08-16	governmental data	Deaths (-19 days)
0.038968	2020-08-17	governmental data	Deaths (-19 days)
0.040043	2020-08-18	governmental data	Deaths (-19 days)
0.0395055	2020-08-19	governmental data	Deaths (-19 days)
0.0451492	2020-08-20	governmental data	Deaths (-19 days)
0.0464929	2020-08-21	governmental data	Deaths (-19 days)
0.0472991	2020-08-22	governmental data	Deaths (-19 days)
0.0497178	2020-08-23	governmental data	Deaths (-19 days)
0.0491803	2020-08-24	governmental data	Deaths (-19 days)
0.0534802	2020-08-25	governmental data	Deaths (-19 days)
0.0618113	2020-08-26	governmental data	Deaths (-19 days)
0.0841172	2020-08-27	governmental data	Deaths (-19 days)
0.0865359	2020-08-28	governmental data	Deaths (-19 days)
0.0881483	2020-08-29	governmental data	Deaths (-19 days)
0.0932545	2020-08-30	governmental data	Deaths (-19 days)
0.101586	2020-08-31	governmental data	Deaths (-19 days)
0.100779	2020-09-01	governmental data	Deaths (-19 days)
0.101586	2020-09-02	governmental data	Deaths (-19 days)
0.0835797	2020-09-03	governmental data	Deaths (-19 days)
0.0876109	2020-09-04	governmental data	Deaths (-19 days)
0.091642	2020-09-05	governmental data	Deaths (-19 days)
0.0991669	2020-09-06	governmental data	Deaths (-19 days)
0.0967482	2020-09-07	governmental data	Deaths (-19 days)
0.102392	2020-09-08	governmental data	Deaths (-19 days)
0.105079	2020-09-09	governmental data	Deaths (-19 days)
0.102929	2020-09-10	governmental data	Deaths (-19 days)
0.105079	2020-09-11	governmental data	Deaths (-19 days)
0.106423	2020-09-12	governmental data	Deaths (-19 days)
0.103467	2020-09-13	governmental data	Deaths (-19 days)
0.105079	2020-09-14	governmental data	Deaths (-19 days)
0.109379	2020-09-15	governmental data	Deaths (-19 days)
0.113142	2020-09-16	governmental data	Deaths (-19 days)
0.116904	2020-09-17	governmental data	Deaths (-19 days)
0.118248	2020-09-18	governmental data	Deaths (-19 days)
0.12201	2020-09-19	governmental data	Deaths (-19 days)
0.128998	2020-09-20	governmental data	Deaths (-19 days)
0.13491	2020-09-21	governmental data	Deaths (-19 days)
0.14136	2020-09-22	governmental data	Deaths (-19 days)
0.144316	2020-09-23	governmental data	Deaths (-19 days)
0.160441	2020-09-24	governmental data	Deaths (-19 days)
0.170116	2020-09-25	governmental data	Deaths (-19 days)
0.180597	2020-09-26	governmental data	Deaths (-19 days)
0.194034	2020-09-27	governmental data	Deaths (-19 days)
0.214458	2020-09-28	governmental data	Deaths (-19 days)
0.231121	2020-09-29	governmental data	Deaths (-19 days)
0.251814	2020-09-30	governmental data	Deaths (-19 days)
0.268476	2020-10-01	governmental data	Deaths (-19 days)
0.281376	2020-10-02	governmental data	Deaths (-19 days)
0.289707	2020-10-03	governmental data	Deaths (-19 days)
0.319807	2020-10-04	governmental data	Deaths (-19 days)
0.354475	2020-10-05	governmental data	Deaths (-19 days)
0.375437	2020-10-06	governmental data	Deaths (-19 days)
0.39828	2020-10-07	governmental data	Deaths (-19 days)
0.41763	2020-10-08	governmental data	Deaths (-19 days)
0.440742	2020-10-09	governmental data	Deaths (-19 days)
0.471647	2020-10-10	governmental data	Deaths (-19 days)
0.514647	2020-10-11	governmental data	Deaths (-19 days)
0.551733	2020-10-12	governmental data	Deaths (-19 days)
0.592045	2020-10-13	governmental data	Deaths (-19 days)
0.623488	2020-10-14	governmental data	Deaths (-19 days)
0.663531	2020-10-15	governmental data	Deaths (-19 days)
0.685568	2020-10-16	governmental data	Deaths (-19 days)
0.696318	2020-10-17	governmental data	Deaths (-19 days)
0.732061	2020-10-18	governmental data	Deaths (-19 days)
0.743349	2020-10-19	governmental data	Deaths (-19 days)
0.72588	2020-10-20	governmental data	Deaths (-19 days)
0.739586	2020-10-21	governmental data	Deaths (-19 days)
0.756248	2020-10-22	governmental data	Deaths (-19 days)
0.770492	2020-10-23	governmental data	Deaths (-19 days)
0.778823	2020-10-24	governmental data	Deaths (-19 days)
0.767267	2020-10-25	governmental data	Deaths (-19 days)
0.757861	2020-10-26	governmental data	Deaths (-19 days)
0.784198	2020-10-27	governmental data	Deaths (-19 days)
0.789035	2020-10-28	governmental data	Deaths (-19 days)
0.767267	2020-10-29	governmental data	Deaths (-19 days)
0.744961	2020-10-30	governmental data	Deaths (-19 days)
0.72158	2020-10-31	governmental data	Deaths (-19 days)
0.719699	2020-11-01	governmental data	Deaths (-19 days)
0.725074	2020-11-02	governmental data	Deaths (-19 days)
0.713518	2020-11-03	governmental data	Deaths (-19 days)
0.687718	2020-11-04	governmental data	Deaths (-19 days)
0.690406	2020-11-05	governmental data	Deaths (-19 days)
0.673475	2020-11-06	governmental data	Deaths (-19 days)
0.668906	2020-11-07	governmental data	Deaths (-19 days)
0.643913	2020-11-08	governmental data	Deaths (-19 days)
0.619188	2020-11-09	governmental data	Deaths (-19 days)
0.599839	2020-11-10	governmental data	Deaths (-19 days)
0.596076	2020-11-11	governmental data	Deaths (-19 days)
0.565977	2020-11-12	governmental data	Deaths (-19 days)
0.566783	2020-11-13	governmental data	Deaths (-19 days)
0.560602	2020-11-14	governmental data	Deaths (-19 days)
0.549315	2020-11-15	governmental data	Deaths (-19 days)
0.553346	2020-11-16	governmental data	Deaths (-19 days)
0.549046	2020-11-17	governmental data	Deaths (-19 days)
0.541252	2020-11-18	governmental data	Deaths (-19 days)
0.547165	2020-11-19	governmental data	Deaths (-19 days)
0.542596	2020-11-20	governmental data	Deaths (-19 days)
0.535877	2020-11-21	governmental data	Deaths (-19 days)
0.53749	2020-11-22	governmental data	Deaths (-19 days)
0.519753	2020-11-23	governmental data	Deaths (-19 days)
0.518678	2020-11-24	governmental data	Deaths (-19 days)
0.509003	2020-11-25	governmental data	Deaths (-19 days)
0.497716	2020-11-26	governmental data	Deaths (-19 days)
0.495297	2020-11-27	governmental data	Deaths (-19 days)
0.490191	2020-11-28	governmental data	Deaths (-19 days)
0.485353	2020-11-29	governmental data	Deaths (-19 days)
0.504703	2020-11-30	governmental data	Deaths (-19 days)
0.500941	2020-12-01	governmental data	Deaths (-19 days)
0.509272	2020-12-02	governmental data	Deaths (-19 days)
0.481053	2020-12-03	governmental data	Deaths (-19 days)
0.469229	2020-12-04	governmental data	Deaths (-19 days)
0.481053	2020-12-05	governmental data	Deaths (-19 days)
0.483741	2020-12-06	governmental data	Deaths (-19 days)
0.484278	2020-12-07	governmental data	Deaths (-19 days)
0.491266	2020-12-08	governmental data	Deaths (-19 days)
0.480516	2020-12-09	governmental data	Deaths (-19 days)
0.473529	2020-12-10	governmental data	Deaths (-19 days)
0.476485	2020-12-11	governmental data	Deaths (-19 days)
0.460629	2020-12-12	governmental data	Deaths (-19 days)
0.464929	2020-12-13	governmental data	Deaths (-19 days)
0.453641	2020-12-14	governmental data	Deaths (-19 days)
0.450148	2020-12-15	governmental data	Deaths (-19 days)
0.456866	2020-12-16	governmental data	Deaths (-19 days)
0.496641	2020-12-17	governmental data	Deaths (-19 days)
0.500403	2020-12-18	governmental data	Deaths (-19 days)
0.509809	2020-12-19	governmental data	Deaths (-19 days)
0.490997	2020-12-20	governmental data	Deaths (-19 days)
0.495297	2020-12-21	governmental data	Deaths (-19 days)
0.479441	2020-12-22	governmental data	Deaths (-19 days)
0.481053	2020-12-23	governmental data	Deaths (-19 days)
0.482935	2020-12-24	governmental data	Deaths (-19 days)
0.489653	2020-12-25	governmental data	Deaths (-19 days)
0.486966	2020-12-26	governmental data	Deaths (-19 days)
0.512228	2020-12-27	governmental data	Deaths (-19 days)
0.515184	2020-12-28	governmental data	Deaths (-19 days)
0.537759	2020-12-29	governmental data	Deaths (-19 days)
0.557915	2020-12-30	governmental data	Deaths (-19 days)
0.567321	2020-12-31	governmental data	Deaths (-19 days)
0.576727	2021-01-01	governmental data	Deaths (-19 days)
0.585058	2021-01-02	governmental data	Deaths (-19 days)
0.597151	2021-01-03	governmental data	Deaths (-19 days)
0.591508	2021-01-04	governmental data	Deaths (-19 days)
0.600914	2021-01-05	governmental data	Deaths (-19 days)
0.598226	2021-01-06	governmental data	Deaths (-19 days)
0.607095	2021-01-07	governmental data	Deaths (-19 days)
0.610051	2021-01-08	governmental data	Deaths (-19 days)
0.616232	2021-01-09	governmental data	Deaths (-19 days)
0.618113	2021-01-10	governmental data	Deaths (-19 days)
0.632088	2021-01-11	governmental data	Deaths (-19 days)
0.633969	2021-01-12	governmental data	Deaths (-19 days)
0.637194	2021-01-13	governmental data	Deaths (-19 days)
0.62107	2021-01-14	governmental data	Deaths (-19 days)
0.607364	2021-01-15	governmental data	Deaths (-19 days)
0.600914	2021-01-16	governmental data	Deaths (-19 days)
0.601989	2021-01-17	governmental data	Deaths (-19 days)
0.611395	2021-01-18	governmental data	Deaths (-19 days)
0.595001	2021-01-19	governmental data	Deaths (-19 days)
0.597958	2021-01-20	governmental data	Deaths (-19 days)
0.604407	2021-01-21	governmental data	Deaths (-19 days)
0.606557	2021-01-22	governmental data	Deaths (-19 days)
0.605482	2021-01-23	governmental data	Deaths (-19 days)
0.592851	2021-01-24	governmental data	Deaths (-19 days)
0.569471	2021-01-25	governmental data	Deaths (-19 days)
0.573233	2021-01-26	governmental data	Deaths (-19 days)
0.546627	2021-01-27	governmental data	Deaths (-19 days)
0.548777	2021-01-28	governmental data	Deaths (-19 days)
0.544477	2021-01-29	governmental data	Deaths (-19 days)
0.542596	2021-01-30	governmental data	Deaths (-19 days)
0.521365	2021-01-31	governmental data	Deaths (-19 days)
0.511153	2021-02-01	governmental data	Deaths (-19 days)
0.502284	2021-02-02	governmental data	Deaths (-19 days)
0.499328	2021-02-03	governmental data	Deaths (-19 days)
0.574805	2020-03-08	governmental data	Hospital adm. (-14 days)
0.609463	2020-03-09	governmental data	Hospital adm. (-14 days)
0.681453	2020-03-10	governmental data	Hospital adm. (-14 days)
0.753843	2020-03-11	governmental data	Hospital adm. (-14 days)
0.7998	2020-03-12	governmental data	Hospital adm. (-14 days)
0.841925	2020-03-13	governmental data	Hospital adm. (-14 days)
0.902935	2020-03-14	governmental data	Hospital adm. (-14 days)
0.947455	2020-03-15	governmental data	Hospital adm. (-14 days)
0.977321	2020-03-16	governmental data	Hospital adm. (-14 days)
1	2020-03-17	governmental data	Hospital adm. (-14 days)
0.978798	2020-03-18	governmental data	Hospital adm. (-14 days)
0.948692	2020-03-19	governmental data	Hospital adm. (-14 days)
0.934558	2020-03-20	governmental data	Hospital adm. (-14 days)
0.89986	2020-03-21	governmental data	Hospital adm. (-14 days)
0.854262	2020-03-22	governmental data	Hospital adm. (-14 days)
0.820124	2020-03-23	governmental data	Hospital adm. (-14 days)
0.801517	2020-03-24	governmental data	Hospital adm. (-14 days)
0.770453	2020-03-25	governmental data	Hospital adm. (-14 days)
0.760751	2020-03-26	governmental data	Hospital adm. (-14 days)
0.700978	2020-03-27	governmental data	Hospital adm. (-14 days)
0.648593	2020-03-28	governmental data	Hospital adm. (-14 days)
0.619685	2020-03-29	governmental data	Hospital adm. (-14 days)
0.58351	2020-03-30	governmental data	Hospital adm. (-14 days)
0.543781	2020-03-31	governmental data	Hospital adm. (-14 days)
0.524656	2020-04-01	governmental data	Hospital adm. (-14 days)
0.492793	2020-04-02	governmental data	Hospital adm. (-14 days)
0.501058	2020-04-03	governmental data	Hospital adm. (-14 days)
0.497864	2020-04-04	governmental data	Hospital adm. (-14 days)
0.466081	2020-04-05	governmental data	Hospital adm. (-14 days)
0.439169	2020-04-06	governmental data	Hospital adm. (-14 days)
0.406428	2020-04-07	governmental data	Hospital adm. (-14 days)
0.383829	2020-04-08	governmental data	Hospital adm. (-14 days)
0.367499	2020-04-09	governmental data	Hospital adm. (-14 days)
0.347534	2020-04-10	governmental data	Hospital adm. (-14 days)
0.325015	2020-04-11	governmental data	Hospital adm. (-14 days)
0.303094	2020-04-12	governmental data	Hospital adm. (-14 days)
0.28864	2020-04-13	governmental data	Hospital adm. (-14 days)
0.261569	2020-04-14	governmental data	Hospital adm. (-14 days)
0.239768	2020-04-15	governmental data	Hospital adm. (-14 days)
0.234338	2020-04-16	governmental data	Hospital adm. (-14 days)
0.223358	2020-04-17	governmental data	Hospital adm. (-14 days)
0.210022	2020-04-18	governmental data	Hospital adm. (-14 days)
0.200559	2020-04-19	governmental data	Hospital adm. (-14 days)
0.187782	2020-04-20	governmental data	Hospital adm. (-14 days)
0.181473	2020-04-21	governmental data	Hospital adm. (-14 days)
0.173967	2020-04-22	governmental data	Hospital adm. (-14 days)
0.170293	2020-04-23	governmental data	Hospital adm. (-14 days)
0.163665	2020-04-24	governmental data	Hospital adm. (-14 days)
0.151008	2020-04-25	governmental data	Hospital adm. (-14 days)
0.139429	2020-04-26	governmental data	Hospital adm. (-14 days)
0.132002	2020-04-27	governmental data	Hospital adm. (-14 days)
0.129128	2020-04-28	governmental data	Hospital adm. (-14 days)
0.132521	2020-04-29	governmental data	Hospital adm. (-14 days)
0.128489	2020-04-30	governmental data	Hospital adm. (-14 days)
0.122579	2020-05-01	governmental data	Hospital adm. (-14 days)
0.116031	2020-05-02	governmental data	Hospital adm. (-14 days)
0.111599	2020-05-03	governmental data	Hospital adm. (-14 days)
0.100779	2020-05-04	governmental data	Hospital adm. (-14 days)
0.0937912	2020-05-05	governmental data	Hospital adm. (-14 days)
0.0891196	2020-05-06	governmental data	Hospital adm. (-14 days)
0.0878818	2020-05-07	governmental data	Hospital adm. (-14 days)
0.0865642	2020-05-08	governmental data	Hospital adm. (-14 days)
0.0790577	2020-05-09	governmental data	Hospital adm. (-14 days)
0.0726293	2020-05-10	governmental data	Hospital adm. (-14 days)
0.0719106	2020-05-11	governmental data	Hospital adm. (-14 days)
0.0715911	2020-05-12	governmental data	Hospital adm. (-14 days)
0.0713516	2020-05-13	governmental data	Hospital adm. (-14 days)
0.0693951	2020-05-14	governmental data	Hospital adm. (-14 days)
0.0592933	2020-05-15	governmental data	Hospital adm. (-14 days)
0.0557397	2020-05-16	governmental data	Hospital adm. (-14 days)
0.0549012	2020-05-17	governmental data	Hospital adm. (-14 days)
0.0525853	2020-05-18	governmental data	Hospital adm. (-14 days)
0.0509084	2020-05-19	governmental data	Hospital adm. (-14 days)
0.0475544	2020-05-20	governmental data	Hospital adm. (-14 days)
0.0461569	2020-05-21	governmental data	Hospital adm. (-14 days)
0.0483929	2020-05-22	governmental data	Hospital adm. (-14 days)
0.0459972	2020-05-23	governmental data	Hospital adm. (-14 days)
0.0412058	2020-05-24	governmental data	Hospital adm. (-14 days)
0.0391296	2020-05-25	governmental data	Hospital adm. (-14 days)
0.0360551	2020-05-26	governmental data	Hospital adm. (-14 days)
0.0330605	2020-05-27	governmental data	Hospital adm. (-14 days)
0.0329008	2020-05-28	governmental data	Hospital adm. (-14 days)
0.031663	2020-05-29	governmental data	Hospital adm. (-14 days)
0.0306249	2020-05-30	governmental data	Hospital adm. (-14 days)
0.0300659	2020-05-31	governmental data	Hospital adm. (-14 days)
0.0297864	2020-06-01	governmental data	Hospital adm. (-14 days)
0.0289878	2020-06-02	governmental data	Hospital adm. (-14 days)
0.0298662	2020-06-03	governmental data	Hospital adm. (-14 days)
0.0304652	2020-06-04	governmental data	Hospital adm. (-14 days)
0.0315832	2020-06-05	governmental data	Hospital adm. (-14 days)
0.030545	2020-06-06	governmental data	Hospital adm. (-14 days)
0.0297864	2020-06-07	governmental data	Hospital adm. (-14 days)
0.0293072	2020-06-08	governmental data	Hospital adm. (-14 days)
0.0281493	2020-06-09	governmental data	Hospital adm. (-14 days)
0.0267518	2020-06-10	governmental data	Hospital adm. (-14 days)
0.0265921	2020-06-11	governmental data	Hospital adm. (-14 days)
0.024995	2020-06-12	governmental data	Hospital adm. (-14 days)
0.0263925	2020-06-13	governmental data	Hospital adm. (-14 days)
0.0267518	2020-06-14	governmental data	Hospital adm. (-14 days)
0.0255141	2020-06-15	governmental data	Hospital adm. (-14 days)
0.0270313	2020-06-16	governmental data	Hospital adm. (-14 days)
0.0267119	2020-06-17	governmental data	Hospital adm. (-14 days)
0.0257936	2020-06-18	governmental data	Hospital adm. (-14 days)
0.0256339	2020-06-19	governmental data	Hospital adm. (-14 days)
0.0246357	2020-06-20	governmental data	Hospital adm. (-14 days)
0.0237173	2020-06-21	governmental data	Hospital adm. (-14 days)
0.0231583	2020-06-22	governmental data	Hospital adm. (-14 days)
0.0235975	2020-06-23	governmental data	Hospital adm. (-14 days)
0.0239968	2020-06-24	governmental data	Hospital adm. (-14 days)
0.0241964	2020-06-25	governmental data	Hospital adm. (-14 days)
0.0229986	2020-06-26	governmental data	Hospital adm. (-14 days)
0.0203633	2020-06-27	governmental data	Hospital adm. (-14 days)
0.0223598	2020-06-28	governmental data	Hospital adm. (-14 days)
0.0239569	2020-06-29	governmental data	Hospital adm. (-14 days)
0.0232781	2020-06-30	governmental data	Hospital adm. (-14 days)
0.0237173	2020-07-01	governmental data	Hospital adm. (-14 days)
0.0241166	2020-07-02	governmental data	Hospital adm. (-14 days)
0.0268716	2020-07-03	governmental data	Hospital adm. (-14 days)
0.0287882	2020-07-04	governmental data	Hospital adm. (-14 days)
0.0287483	2020-07-05	governmental data	Hospital adm. (-14 days)
0.028908	2020-07-06	governmental data	Hospital adm. (-14 days)
0.0291875	2020-07-07	governmental data	Hospital adm. (-14 days)
0.0299062	2020-07-08	governmental data	Hospital adm. (-14 days)
0.0299062	2020-07-09	governmental data	Hospital adm. (-14 days)
0.0291475	2020-07-10	governmental data	Hospital adm. (-14 days)
0.031663	2020-07-11	governmental data	Hospital adm. (-14 days)
0.031104	2020-07-12	governmental data	Hospital adm. (-14 days)
0.0308245	2020-07-13	governmental data	Hospital adm. (-14 days)
0.0318626	2020-07-14	governmental data	Hospital adm. (-14 days)
0.0315033	2020-07-15	governmental data	Hospital adm. (-14 days)
0.0310641	2020-07-16	governmental data	Hospital adm. (-14 days)
0.0320224	2020-07-17	governmental data	Hospital adm. (-14 days)
0.0307047	2020-07-18	governmental data	Hospital adm. (-14 days)
0.0314634	2020-07-19	governmental data	Hospital adm. (-14 days)
0.0324616	2020-07-20	governmental data	Hospital adm. (-14 days)
0.0318227	2020-07-21	governmental data	Hospital adm. (-14 days)
0.031663	2020-07-22	governmental data	Hospital adm. (-14 days)
0.0312238	2020-07-23	governmental data	Hospital adm. (-14 days)
0.0327411	2020-07-24	governmental data	Hospital adm. (-14 days)
0.0348173	2020-07-25	governmental data	Hospital adm. (-14 days)
0.0350569	2020-07-26	governmental data	Hospital adm. (-14 days)
0.0374526	2020-07-27	governmental data	Hospital adm. (-14 days)
0.0389299	2020-07-28	governmental data	Hospital adm. (-14 days)
0.0394889	2020-07-29	governmental data	Hospital adm. (-14 days)
0.0402476	2020-07-30	governmental data	Hospital adm. (-14 days)
0.0424037	2020-07-31	governmental data	Hospital adm. (-14 days)
0.0421641	2020-08-01	governmental data	Hospital adm. (-14 days)
0.0429227	2020-08-02	governmental data	Hospital adm. (-14 days)
0.0408465	2020-08-03	governmental data	Hospital adm. (-14 days)
0.0423238	2020-08-04	governmental data	Hospital adm. (-14 days)
0.0434019	2020-08-05	governmental data	Hospital adm. (-14 days)
0.0432422	2020-08-06	governmental data	Hospital adm. (-14 days)
0.0432022	2020-08-07	governmental data	Hospital adm. (-14 days)
0.0463965	2020-08-08	governmental data	Hospital adm. (-14 days)
0.0485127	2020-08-09	governmental data	Hospital adm. (-14 days)
0.0515472	2020-08-10	governmental data	Hospital adm. (-14 days)
0.052785	2020-08-11	governmental data	Hospital adm. (-14 days)
0.0536235	2020-08-12	governmental data	Hospital adm. (-14 days)
0.0533839	2020-08-13	governmental data	Hospital adm. (-14 days)
0.0542224	2020-08-14	governmental data	Hospital adm. (-14 days)
0.0556199	2020-08-15	governmental data	Hospital adm. (-14 days)
0.0596926	2020-08-16	governmental data	Hospital adm. (-14 days)
0.0629667	2020-08-17	governmental data	Hospital adm. (-14 days)
0.065003	2020-08-18	governmental data	Hospital adm. (-14 days)
0.0663206	2020-08-19	governmental data	Hospital adm. (-14 days)
0.0680375	2020-08-20	governmental data	Hospital adm. (-14 days)
0.0757836	2020-08-21	governmental data	Hospital adm. (-14 days)
0.0833699	2020-08-22	governmental data	Hospital adm. (-14 days)
0.086125	2020-08-23	governmental data	Hospital adm. (-14 days)
0.0879217	2020-08-24	governmental data	Hospital adm. (-14 days)
0.0941106	2020-08-25	governmental data	Hospital adm. (-14 days)
0.0971052	2020-08-26	governmental data	Hospital adm. (-14 days)
0.0983829	2020-08-27	governmental data	Hospital adm. (-14 days)
0.102256	2020-08-28	governmental data	Hospital adm. (-14 days)
0.108325	2020-08-29	governmental data	Hospital adm. (-14 days)
0.118826	2020-08-30	governmental data	Hospital adm. (-14 days)
0.128688	2020-08-31	governmental data	Hospital adm. (-14 days)
0.144779	2020-09-01	governmental data	Hospital adm. (-14 days)
0.153843	2020-09-02	governmental data	Hospital adm. (-14 days)
0.15548	2020-09-03	governmental data	Hospital adm. (-14 days)
0.163825	2020-09-04	governmental data	Hospital adm. (-14 days)
0.169455	2020-09-05	governmental data	Hospital adm. (-14 days)
0.169455	2020-09-06	governmental data	Hospital adm. (-14 days)
0.170014	2020-09-07	governmental data	Hospital adm. (-14 days)
0.162468	2020-09-08	governmental data	Hospital adm. (-14 days)
0.163785	2020-09-09	governmental data	Hospital adm. (-14 days)
0.167858	2020-09-10	governmental data	Hospital adm. (-14 days)
0.162468	2020-09-11	governmental data	Hospital adm. (-14 days)
0.159074	2020-09-12	governmental data	Hospital adm. (-14 days)
0.159114	2020-09-13	governmental data	Hospital adm. (-14 days)
0.159633	2020-09-14	governmental data	Hospital adm. (-14 days)
0.162028	2020-09-15	governmental data	Hospital adm. (-14 days)
0.163186	2020-09-16	governmental data	Hospital adm. (-14 days)
0.170254	2020-09-17	governmental data	Hospital adm. (-14 days)
0.173887	2020-09-18	governmental data	Hospital adm. (-14 days)
0.179118	2020-09-19	governmental data	Hospital adm. (-14 days)
0.184668	2020-09-20	governmental data	Hospital adm. (-14 days)
0.188061	2020-09-21	governmental data	Hospital adm. (-14 days)
0.193132	2020-09-22	governmental data	Hospital adm. (-14 days)
0.199601	2020-09-23	governmental data	Hospital adm. (-14 days)
0.202995	2020-09-24	governmental data	Hospital adm. (-14 days)
0.213615	2020-09-25	governmental data	Hospital adm. (-14 days)
0.227151	2020-09-26	governmental data	Hospital adm. (-14 days)
0.240886	2020-09-27	governmental data	Hospital adm. (-14 days)
0.260691	2020-09-28	governmental data	Hospital adm. (-14 days)
0.275744	2020-09-29	governmental data	Hospital adm. (-14 days)
0.287403	2020-09-30	governmental data	Hospital adm. (-14 days)
0.300659	2020-10-01	governmental data	Hospital adm. (-14 days)
0.318547	2020-10-02	governmental data	Hospital adm. (-14 days)
0.349491	2020-10-03	governmental data	Hospital adm. (-14 days)
0.374286	2020-10-04	governmental data	Hospital adm. (-14 days)
0.405869	2020-10-05	governmental data	Hospital adm. (-14 days)
0.440447	2020-10-06	governmental data	Hospital adm. (-14 days)
0.467638	2020-10-07	governmental data	Hospital adm. (-14 days)
0.486125	2020-10-08	governmental data	Hospital adm. (-14 days)
0.521661	2020-10-09	governmental data	Hospital adm. (-14 days)
0.563386	2020-10-10	governmental data	Hospital adm. (-14 days)
0.605989	2020-10-11	governmental data	Hospital adm. (-14 days)
0.630305	2020-10-12	governmental data	Hospital adm. (-14 days)
0.649152	2020-10-13	governmental data	Hospital adm. (-14 days)
0.673388	2020-10-14	governmental data	Hospital adm. (-14 days)
0.696746	2020-10-15	governmental data	Hospital adm. (-14 days)
0.706049	2020-10-16	governmental data	Hospital adm. (-14 days)
0.718946	2020-10-17	governmental data	Hospital adm. (-14 days)
0.753284	2020-10-18	governmental data	Hospital adm. (-14 days)
0.768537	2020-10-19	governmental data	Hospital adm. (-14 days)
0.791575	2020-10-20	governmental data	Hospital adm. (-14 days)
0.798922	2020-10-21	governmental data	Hospital adm. (-14 days)
0.796167	2020-10-22	governmental data	Hospital adm. (-14 days)
0.801078	2020-10-23	governmental data	Hospital adm. (-14 days)
0.795368	2020-10-24	governmental data	Hospital adm. (-14 days)
0.751727	2020-10-25	governmental data	Hospital adm. (-14 days)
0.727051	2020-10-26	governmental data	Hospital adm. (-14 days)
0.715113	2020-10-27	governmental data	Hospital adm. (-14 days)
0.704891	2020-10-28	governmental data	Hospital adm. (-14 days)
0.695308	2020-10-29	governmental data	Hospital adm. (-14 days)
0.671152	2020-10-30	governmental data	Hospital adm. (-14 days)
0.644999	2020-10-31	governmental data	Hospital adm. (-14 days)
0.63889	2020-11-01	governmental data	Hospital adm. (-14 days)
0.632901	2020-11-02	governmental data	Hospital adm. (-14 days)
0.598044	2020-11-03	governmental data	Hospital adm. (-14 days)
0.570613	2020-11-04	governmental data	Hospital adm. (-14 days)
0.543941	2020-11-05	governmental data	Hospital adm. (-14 days)
0.51659	2020-11-06	governmental data	Hospital adm. (-14 days)
0.487562	2020-11-07	governmental data	Hospital adm. (-14 days)
0.457297	2020-11-08	governmental data	Hospital adm. (-14 days)
0.426912	2020-11-09	governmental data	Hospital adm. (-14 days)
0.407067	2020-11-10	governmental data	Hospital adm. (-14 days)
0.385546	2020-11-11	governmental data	Hospital adm. (-14 days)
0.375404	2020-11-12	governmental data	Hospital adm. (-14 days)
0.370493	2020-11-13	governmental data	Hospital adm. (-14 days)
0.361948	2020-11-14	governmental data	Hospital adm. (-14 days)
0.345019	2020-11-15	governmental data	Hospital adm. (-14 days)
0.34462	2020-11-16	governmental data	Hospital adm. (-14 days)
0.341785	2020-11-17	governmental data	Hospital adm. (-14 days)
0.343502	2020-11-18	governmental data	Hospital adm. (-14 days)
0.342503	2020-11-19	governmental data	Hospital adm. (-14 days)
0.340467	2020-11-20	governmental data	Hospital adm. (-14 days)
0.341465	2020-11-21	governmental data	Hospital adm. (-14 days)
0.346536	2020-11-22	governmental data	Hospital adm. (-14 days)
0.346337	2020-11-23	governmental data	Hospital adm. (-14 days)
0.343941	2020-11-24	governmental data	Hospital adm. (-14 days)
0.347055	2020-11-25	governmental data	Hospital adm. (-14 days)
0.348732	2020-11-26	governmental data	Hospital adm. (-14 days)
0.353444	2020-11-27	governmental data	Hospital adm. (-14 days)
0.352046	2020-11-28	governmental data	Hospital adm. (-14 days)
0.363386	2020-11-29	governmental data	Hospital adm. (-14 days)
0.360152	2020-11-30	governmental data	Hospital adm. (-14 days)
0.357956	2020-12-01	governmental data	Hospital adm. (-14 days)
0.354242	2020-12-02	governmental data	Hospital adm. (-14 days)
0.351447	2020-12-03	governmental data	Hospital adm. (-14 days)
0.34985	2020-12-04	governmental data	Hospital adm. (-14 days)
0.358674	2020-12-05	governmental data	Hospital adm. (-14 days)
0.349171	2020-12-06	governmental data	Hospital adm. (-14 days)
0.352765	2020-12-07	governmental data	Hospital adm. (-14 days)
0.331124	2020-12-08	governmental data	Hospital adm. (-14 days)
0.311519	2020-12-09	governmental data	Hospital adm. (-14 days)
0.31112	2020-12-10	governmental data	Hospital adm. (-14 days)
0.308445	2020-12-11	governmental data	Hospital adm. (-14 days)
0.302216	2020-12-12	governmental data	Hospital adm. (-14 days)
0.301338	2020-12-13	governmental data	Hospital adm. (-14 days)
0.295867	2020-12-14	governmental data	Hospital adm. (-14 days)
0.293232	2020-12-15	governmental data	Hospital adm. (-14 days)
0.298543	2020-12-16	governmental data	Hospital adm. (-14 days)
0.301258	2020-12-17	governmental data	Hospital adm. (-14 days)
0.303055	2020-12-18	governmental data	Hospital adm. (-14 days)
0.307846	2020-12-19	governmental data	Hospital adm. (-14 days)
0.309203	2020-12-20	governmental data	Hospital adm. (-14 days)
0.314155	2020-12-21	governmental data	Hospital adm. (-14 days)
0.344819	2020-12-22	governmental data	Hospital adm. (-14 days)
0.356718	2020-12-23	governmental data	Hospital adm. (-14 days)
0.359593	2020-12-24	governmental data	Hospital adm. (-14 days)
0.360671	2020-12-25	governmental data	Hospital adm. (-14 days)
0.357197	2020-12-26	governmental data	Hospital adm. (-14 days)
0.363186	2020-12-27	governmental data	Hospital adm. (-14 days)
0.373168	2020-12-28	governmental data	Hospital adm. (-14 days)
0.380715	2020-12-29	governmental data	Hospital adm. (-14 days)
0.390896	2020-12-30	governmental data	Hospital adm. (-14 days)
0.389659	2020-12-31	governmental data	Hospital adm. (-14 days)
0.404712	2021-01-01	governmental data	Hospital adm. (-14 days)
0.418087	2021-01-02	governmental data	Hospital adm. (-14 days)
0.430984	2021-01-03	governmental data	Hospital adm. (-14 days)
0.433699	2021-01-04	governmental data	Hospital adm. (-14 days)
0.442763	2021-01-05	governmental data	Hospital adm. (-14 days)
0.441765	2021-01-06	governmental data	Hospital adm. (-14 days)
0.450549	2021-01-07	governmental data	Hospital adm. (-14 days)
0.454821	2021-01-08	governmental data	Hospital adm. (-14 days)
0.455261	2021-01-09	governmental data	Hospital adm. (-14 days)
0.456139	2021-01-10	governmental data	Hospital adm. (-14 days)
0.454821	2021-01-11	governmental data	Hospital adm. (-14 days)
0.453304	2021-01-12	governmental data	Hospital adm. (-14 days)
0.453384	2021-01-13	governmental data	Hospital adm. (-14 days)
0.449311	2021-01-14	governmental data	Hospital adm. (-14 days)
0.448393	2021-01-15	governmental data	Hospital adm. (-14 days)
0.4557	2021-01-16	governmental data	Hospital adm. (-14 days)
0.453663	2021-01-17	governmental data	Hospital adm. (-14 days)
0.454702	2021-01-18	governmental data	Hospital adm. (-14 days)
0.450549	2021-01-19	governmental data	Hospital adm. (-14 days)
0.448553	2021-01-20	governmental data	Hospital adm. (-14 days)
0.447514	2021-01-21	governmental data	Hospital adm. (-14 days)
0.453224	2021-01-22	governmental data	Hospital adm. (-14 days)
0.442923	2021-01-23	governmental data	Hospital adm. (-14 days)
[truncated: 349 more rows]

## Sheet: survey_QUALITYofLIFE
ID	completion date	date of smell trouble apparititon
4629	2020-10-22 17:46:10	2020-09-10 00:00:00
4631	2020-10-22 17:47:16	2020-10-16 00:00:00
4632	2020-10-22 17:47:28	2020-10-09 00:00:00
4633	2020-10-22 17:48:59	2020-09-05 00:00:00
4634	2020-10-22 17:49:04	2020-10-20 00:00:00
4635	2020-10-22 17:49:45	2020-10-07 00:00:00
4636	2020-10-22 17:52:04	2020-10-07 00:00:00
4637	2020-10-22 17:53:01	2020-10-19 00:00:00
4638	2020-10-22 17:53:03	2020-10-10 00:00:00
4639	2020-10-22 17:53:35	2020-03-28 00:00:00
4640	2020-10-22 17:54:08	2020-10-03 00:00:00
4642	2020-10-22 17:55:37	2020-04-07 00:00:00
4643	2020-10-22 17:59:09	2020-04-10 00:00:00
4644	2020-10-22 18:00:22	2020-09-15 00:00:00
4645	2020-10-22 18:01:04	2020-10-03 00:00:00
4646	2020-10-22 18:01:41	2020-10-20 00:00:00
4653	2020-10-22 18:12:50	2020-10-19 00:00:00
4654	2020-10-22 18:17:34	2020-09-18 00:00:00
4655	2020-10-22 18:18:52	2020-10-19 00:00:00
4656	2020-10-22 18:19:30	2020-03-19 00:00:00
4657	2020-10-22 18:20:07	2020-10-16 00:00:00
4658	2020-10-22 18:24:30	2020-10-18 00:00:00
4659	2020-10-22 18:25:33	2019-08-10 00:00:00
4660	2020-10-22 18:27:21	2020-10-17 00:00:00
4661	2020-10-22 18:28:38	2020-04-02 00:00:00
4662	2020-10-22 18:31:27	2020-03-19 00:00:00
4663	2020-10-22 18:38:46	2020-03-22 00:00:00
4666	2020-10-22 18:41:14	2020-03-18 00:00:00
4667	2020-10-22 18:42:11	2020-02-29 00:00:00
4668	2020-10-22 18:42:13	2011-10-01 00:00:00
4669	2020-10-22 18:42:30	2020-03-30 00:00:00
4670	2020-10-22 18:43:59	2020-09-14 00:00:00
4672	2020-10-22 18:47:15	2020-10-09 00:00:00
4673	2020-10-22 18:47:58	2020-10-18 00:00:00
4674	2020-10-22 18:49:49	2020-03-15 00:00:00
4679	2020-10-22 19:05:37	2020-10-13 00:00:00
4680	2020-10-22 19:06:08	2020-10-11 00:00:00
4681	2020-10-22 19:06:21	2020-09-08 00:00:00
4682	2020-10-22 19:06:36	2020-03-19 00:00:00
4684	2020-10-22 19:07:52	2020-09-09 00:00:00
4685	2020-10-22 19:10:43	2020-10-17 00:00:00
4686	2020-10-22 19:11:15	2020-03-31 00:00:00
4687	2020-10-22 19:11:49	2020-10-09 00:00:00
4688	2020-10-22 19:11:54	2020-10-04 00:00:00
4690	2020-10-22 19:12:51	2020-10-20 00:00:00
4691	2020-10-22 19:14:34	2014-11-26 00:00:00
4694	2020-10-22 19:15:46	2020-04-14 00:00:00
4695	2020-10-22 19:16:16	2020-10-17 00:00:00
4697	2020-10-22 19:16:57	2020-03-15 00:00:00
4699	2020-10-22 19:17:47	2020-10-16 00:00:00
4700	2020-10-22 19:18:08	2020-10-17 00:00:00
4701	2020-10-22 19:18:18	2020-04-06 00:00:00
4702	2020-10-22 19:19:19	2020-10-15 00:00:00
4703	2020-10-22 19:19:57	2020-10-20 00:00:00
4704	2020-10-22 19:20:03	2020-03-20 00:00:00
4705	2020-04-03 19:14:15	2020-03-19 00:00:00
4706	2020-04-03 19:22:49	2020-04-01 00:00:00
4735	2020-04-08 15:11:16	2020-03-20 00:00:00
4737	2020-04-08 15:13:02	2020-04-01 00:00:00
4739	2020-04-08 15:53:28	2020-03-16 00:00:00
4740	2020-04-08 16:02:15	2020-03-21 00:00:00
4742	2020-04-08 16:25:36	2020-03-28 00:00:00
4744	2020-04-08 16:42:36	2020-02-25 00:00:00
4745	2020-04-08 16:43:21	2020-03-25 00:00:00
4746	2020-04-08 16:48:33	2020-03-18 00:00:00
4748	2020-04-08 16:54:53	2020-03-18 00:00:00
4749	2020-04-08 17:10:19	2020-04-01 00:00:00
4752	2020-04-08 17:29:54	2019-02-01 00:00:00
4754	2020-04-08 17:35:41	2020-03-23 00:00:00
4757	2020-04-08 17:51:06	2020-03-06 00:00:00
4759	2020-04-08 17:53:09	1968-01-25 00:00:00
4762	2020-04-08 18:08:45	2011-04-04 00:00:00
4764	2020-04-08 18:09:24	2020-03-29 00:00:00
4767	2020-04-08 18:24:57	2020-03-17 00:00:00
4768	2020-04-08 18:26:58	2020-03-20 00:00:00
4769	2020-04-08 18:28:59	2018-02-11 00:00:00
4770	2020-04-08 18:29:14	2020-03-23 00:00:00
4772	2020-04-08 18:40:12	2020-03-06 00:00:00
4773	2020-04-08 18:42:31	2020-03-25 00:00:00
4775	2020-04-08 18:56:17	2010-03-27 00:00:00
4776	2020-04-08 19:07:26	2020-03-14 00:00:00
4787	2020-04-08 20:29:26	2018-10-29 00:00:00
4788	2020-04-08 20:32:22	2020-03-23 00:00:00
4789	2020-04-08 20:30:17	2020-03-28 00:00:00
4797	2020-04-08 21:03:00	2020-03-16 00:00:00
4798	2020-04-08 21:12:28	2020-03-23 00:00:00
4800	2020-04-08 21:19:54	2020-03-28 00:00:00
4801	2020-04-08 21:20:06	2020-02-29 00:00:00
4802	2020-04-08 21:33:40	2020-03-04 00:00:00
4803	2020-04-08 21:38:22	2020-03-17 00:00:00
4804	2020-04-08 21:45:02	2020-03-21 00:00:00
4805	2020-04-08 21:49:58	2020-03-23 00:00:00
4808	2020-04-08 23:08:07	2020-03-15 00:00:00
4809	2020-04-08 23:29:24	2020-03-19 00:00:00
4811	2020-04-08 23:53:26	2020-03-02 00:00:00
4812	2020-04-08 23:58:44	2015-01-15 00:00:00
4813	2020-04-09 01:08:26	2020-03-22 00:00:00
4818	2020-04-09 08:25:42	2020-03-25 00:00:00
4819	2020-04-09 08:44:48	2020-03-26 00:00:00
4821	2020-04-09 08:56:34	2020-03-08 00:00:00
4822	2020-04-09 08:59:27	2020-03-17 00:00:00
4826	2020-04-09 09:25:02	2020-03-24 00:00:00
4827	2020-04-09 09:25:31	2020-04-07 00:00:00
4833	2020-04-09 09:42:17	2020-03-22 00:00:00
4834	2020-04-09 09:42:21	2020-03-21 00:00:00
4836	2020-04-09 09:45:52	2020-03-26 00:00:00
4838	2020-04-09 09:51:12	2020-03-28 00:00:00
4848	2020-04-09 10:04:02	2020-03-12 00:00:00
4849	2020-04-09 10:04:18	2020-03-31 00:00:00
4851	2020-04-09 10:12:18	2020-03-25 00:00:00
4855	2020-04-09 10:22:07	2020-04-05 00:00:00
4857	2020-04-09 10:24:58	2020-02-20 00:00:00
4858	2020-04-09 10:26:18	2020-03-31 00:00:00
4859	2020-04-09 10:30:11	2020-04-02 00:00:00
4862	2020-04-09 10:34:44	2020-04-02 00:00:00
4863	2020-04-09 10:37:04	2020-03-21 00:00:00
4864	2020-04-09 10:38:39	2020-03-21 00:00:00
4873	2020-04-09 10:49:42	2020-03-22 00:00:00
4874	2020-04-09 10:51:11	2020-03-21 00:00:00
4875	2020-04-09 10:56:06	2019-11-27 00:00:00
4879	2020-04-09 11:06:51	2020-03-20 00:00:00
4881	2020-04-09 11:08:12	2020-03-19 00:00:00
4884	2020-04-09 11:11:40	2003-01-01 00:00:00
4887	2020-04-09 11:19:20	2020-03-30 00:00:00
4888	2020-04-09 11:20:09	2020-03-21 00:00:00
4889	2020-04-09 11:22:48	2020-01-27 00:00:00
4891	2020-04-09 11:30:37	2020-03-23 00:00:00
4894	2020-04-09 11:34:31	2015-04-01 00:00:00
4895	2020-04-09 11:41:24	2020-03-13 00:00:00
4896	2020-04-09 11:47:06	2020-04-03 00:00:00
4898	2020-04-09 11:54:06	2020-03-26 00:00:00
4899	2020-04-09 12:01:47	2020-04-03 00:00:00
4901	2020-04-09 12:13:17	2020-03-19 00:00:00
4904	2020-04-09 12:19:22	2020-03-18 00:00:00
4907	2020-04-09 12:28:13	2020-04-03 00:00:00
4908	2020-04-09 12:31:47	2020-03-25 00:00:00
4911	2020-04-09 12:41:42	2020-03-17 00:00:00
4917	2020-04-09 13:03:18	2020-03-17 00:00:00
4918	2020-04-09 13:09:20	2020-03-19 00:00:00
4920	2020-04-09 13:12:30	2020-03-18 00:00:00
4921	2020-04-09 13:14:56	2020-03-18 00:00:00
4928	2020-04-09 13:43:03	2020-03-21 00:00:00
4933	2020-04-09 13:53:08	2020-03-26 00:00:00
4935	2020-04-09 14:05:10	2020-03-21 00:00:00
4936	2020-04-09 14:09:50	2020-03-23 00:00:00
4939	2020-04-09 14:15:10	2020-03-28 00:00:00
4940	2020-04-09 14:26:49	2020-03-31 00:00:00
4941	2020-04-09 14:26:50	2020-04-04 00:00:00
4942	2020-04-09 14:28:08	2020-03-09 00:00:00
4945	2020-04-09 14:37:01	2020-03-22 00:00:00
4948	2020-04-09 14:40:26	2020-03-22 00:00:00
4950	2020-04-09 14:44:28	2020-03-20 00:00:00
4951	2020-04-09 14:45:26	2020-03-29 00:00:00
4954	2020-04-09 14:52:10	2020-03-13 00:00:00
4955	2020-04-09 14:56:42	2020-03-24 00:00:00
4957	2020-04-09 15:00:14	2020-03-16 00:00:00
4965	2020-04-09 15:30:17	2020-04-06 00:00:00
4967	2020-04-09 15:32:29	2020-03-24 00:00:00
4968	2020-04-09 15:33:06	2020-03-25 00:00:00
4970	2020-04-09 15:52:12	2020-03-10 00:00:00
4971	2020-04-09 15:52:30	2020-03-27 00:00:00
4975	2020-04-09 16:15:13	2020-03-14 00:00:00
4977	2020-04-09 16:22:03	2020-03-17 00:00:00
4980	2020-04-09 16:24:47	2020-03-24 00:00:00
4982	2020-04-09 16:29:40	2020-03-24 00:00:00
4983	2020-04-09 16:34:18	2020-03-18 00:00:00
4986	2020-04-09 16:41:28	2020-03-22 00:00:00
4989	2020-04-09 16:46:59	2013-03-09 00:00:00
4992	2020-04-09 17:23:49	2016-10-26 00:00:00
4994	2020-04-09 17:29:11	2020-03-20 00:00:00
4996	2020-04-09 17:37:28	2020-03-09 00:00:00
4999	2020-04-09 17:42:09	2020-03-09 00:00:00
5000	2020-04-09 17:45:27	2020-03-18 00:00:00
5001	2020-04-09 17:51:09	2020-03-22 00:00:00
5002	2020-04-09 17:54:47	2020-04-01 00:00:00
5005	2020-04-09 18:01:13	2020-03-17 00:00:00
5007	2020-04-09 18:05:30	2020-03-13 00:00:00
5009	2020-04-09 18:09:08	2020-04-04 00:00:00
5012	2020-04-09 18:23:24	2020-03-29 00:00:00
5014	2020-04-09 18:25:36	2020-03-23 00:00:00
5017	2020-04-09 18:42:29	2020-03-23 00:00:00
5018	2020-04-09 18:46:09	2020-03-27 00:00:00
5019	2020-04-09 18:47:29	2020-03-20 00:00:00
5021	2020-04-09 19:04:35	2020-03-31 00:00:00
5024	2020-04-09 19:30:22	2020-03-24 00:00:00
5026	2020-04-09 19:49:47	2020-03-11 00:00:00
5028	2020-04-09 20:07:35	2020-03-24 00:00:00
5030	2020-04-09 20:19:07	2020-03-19 00:00:00
5032	2020-04-09 20:45:10	2020-03-31 00:00:00
5034	2020-04-09 21:05:14	2020-04-02 00:00:00
5035	2020-04-09 21:25:31	2020-04-09 00:00:00
5038	2020-04-09 21:41:02	2020-03-25 00:00:00
5039	2020-04-09 21:44:13	2020-03-23 00:00:00
5041	2020-04-09 21:57:10	2020-03-21 00:00:00
5042	2020-04-09 21:58:54	2020-01-31 00:00:00
5044	2020-04-09 22:16:29	2020-03-23 00:00:00
5046	2020-04-09 22:19:26	2020-03-24 00:00:00
5048	2020-04-09 22:22:12	2020-03-18 00:00:00
5049	2020-04-09 22:25:31	2020-03-10 00:00:00
5052	2020-04-09 22:34:19	2020-03-04 00:00:00
5053	2020-04-09 22:35:48	2020-03-30 00:00:00
5055	2020-04-09 22:39:10	2020-03-18 00:00:00
5056	2020-04-09 22:40:10	2020-03-26 00:00:00
5058	2020-04-09 22:41:57	2020-03-30 00:00:00
5059	2020-04-09 22:42:02	1988-10-15 00:00:00
5060	2020-04-09 22:57:39	2020-03-20 00:00:00
5061	2020-04-09 22:59:54	2020-03-20 00:00:00
5065	2020-04-09 23:26:08	2020-02-03 00:00:00
5066	2020-04-09 23:26:30	2020-03-28 00:00:00
5071	2020-04-09 23:41:04	2020-03-07 00:00:00
5073	2020-04-09 23:56:51	2020-03-18 00:00:00
5085	2020-04-10 08:11:08	2020-03-09 00:00:00
5092	2020-04-10 09:09:58	2020-03-10 00:00:00
5094	2020-04-10 09:20:04	2020-03-06 00:00:00
5095	2020-04-10 09:23:34	1995-06-13 00:00:00
5096	2020-04-10 09:23:35	2020-03-23 00:00:00
5097	2020-04-10 09:31:33	2014-04-08 00:00:00
5099	2020-04-10 09:38:44	2020-03-21 00:00:00
5100	2020-04-10 09:42:44	2017-08-01 00:00:00
5104	2020-04-10 10:01:42	2020-04-10 00:00:00
5105	2020-04-10 10:03:31	2020-03-24 00:00:00
5108	2020-04-10 10:08:32	2020-03-23 00:00:00
5112	2020-04-10 10:28:02	2020-03-16 00:00:00
5113	2020-04-10 10:29:42	2016-11-19 00:00:00
5114	2020-04-10 10:34:37	2009-03-15 00:00:00
5117	2020-04-10 10:50:34	1980-01-01 00:00:00
5119	2020-04-10 10:58:28	2020-03-21 00:00:00
5121	2020-04-10 11:01:38	2011-03-01 00:00:00
5122	2020-04-10 11:03:01	2020-03-14 00:00:00
5124	2020-04-10 11:07:47	2020-03-25 00:00:00
5125	2020-04-10 11:11:25	2020-03-20 00:00:00
5127	2020-04-10 11:23:08	2020-03-24 00:00:00
5130	2020-04-10 11:56:48	2017-12-25 00:00:00
5133	2020-04-10 12:11:34	2020-03-18 00:00:00
5134	2020-04-10 12:13:32	1984-01-01 00:00:00
5135	2020-04-10 12:25:14	2013-08-06 00:00:00
5136	2020-04-10 12:33:09	2020-03-24 00:00:00
5137	2020-04-10 12:38:50	2020-04-01 00:00:00
5139	2020-04-10 13:15:00	2020-04-01 00:00:00
5146	2020-04-10 13:44:27	2020-03-14 00:00:00
5148	2020-04-10 13:50:26	2020-03-20 00:00:00
5150	2020-04-10 13:52:17	2020-03-13 00:00:00
5151	2020-04-10 13:53:17	2020-03-31 00:00:00
5154	2020-04-10 14:01:10	2020-03-03 00:00:00
5160	2020-04-10 14:15:04	2020-03-24 00:00:00
5164	2020-04-10 14:22:04	2020-03-21 00:00:00
5165	2020-04-10 14:25:06	2020-03-19 00:00:00
5169	2020-04-10 14:30:41	2020-03-24 00:00:00
5175	2020-04-10 14:40:25	2020-04-06 00:00:00
5179	2020-04-10 14:53:54	2004-01-01 00:00:00
5182	2020-04-10 14:54:41	2020-03-16 00:00:00
5183	2020-04-10 14:54:54	2020-03-21 00:00:00
5184	2020-04-10 14:58:57	2019-01-19 00:00:00
5185	2020-04-10 14:59:50	2008-04-20 00:00:00
5186	2020-04-10 15:00:04	2019-11-01 00:00:00
5187	2020-04-10 15:00:47	2015-12-12 00:00:00
5188	2020-04-10 15:01:44	2020-02-03 00:00:00
5189	2020-04-10 15:02:13	2020-03-21 00:00:00
5193	2020-04-10 15:06:57	2020-03-04 00:00:00
5194	2020-04-10 15:10:31	2020-03-20 00:00:00
5196	2020-04-10 15:17:58	2020-04-01 00:00:00
5198	2020-04-10 15:20:14	2020-03-26 00:00:00
5199	2020-04-10 15:22:54	2020-04-06 00:00:00
5201	2020-04-10 15:26:40	2020-03-20 00:00:00
5202	2020-04-10 15:26:52	2020-03-27 00:00:00
5203	2020-04-10 15:28:55	2020-03-07 00:00:00
5207	2020-04-10 15:48:24	2019-12-02 00:00:00
5209	2020-04-10 15:59:47	2020-03-22 00:00:00
5212	2020-04-10 16:03:30	2020-03-30 00:00:00
5213	2020-04-10 16:05:57	2020-03-24 00:00:00
5214	2020-04-10 16:06:14	2020-03-21 00:00:00
5215	2020-04-10 16:09:09	2020-02-17 00:00:00
5216	2020-04-10 16:13:45	2020-03-23 00:00:00
5217	2020-04-10 16:14:37	2020-03-20 00:00:00
5218	2020-04-10 16:21:00	2020-04-06 00:00:00
5219	2020-04-10 16:21:11	2020-02-12 00:00:00
5224	2020-04-10 16:35:20	2020-03-30 00:00:00
5225	2020-04-10 16:37:11	2020-03-18 00:00:00
5226	2020-04-10 16:40:24	2020-03-14 00:00:00
5228	2020-04-10 16:45:40	2020-03-26 00:00:00
5229	2020-04-10 16:46:35	2020-02-22 00:00:00
5230	2020-04-10 16:47:47	2020-04-05 00:00:00
5232	2020-04-10 16:55:07	2020-03-21 00:00:00
5236	2020-04-10 16:57:59	2020-03-20 00:00:00
5237	2020-04-10 16:59:12	2020-03-17 00:00:00
5238	2020-04-10 17:00:35	2020-03-27 00:00:00
5239	2020-04-10 17:03:04	2012-10-10 00:00:00
5240	2020-04-10 17:03:50	2020-04-08 00:00:00
5244	2020-04-10 17:24:42	2020-03-18 00:00:00
5246	2020-04-10 17:27:24	2016-12-25 00:00:00
5249	2020-04-10 17:33:00	1982-12-20 00:00:00
5252	2020-04-10 17:44:34	1982-12-20 00:00:00
5255	2020-04-10 18:07:22	2020-03-22 00:00:00
5256	2020-04-10 18:10:01	2020-03-24 00:00:00
5257	2020-04-10 18:11:50	2016-08-01 00:00:00
5258	2020-04-10 18:19:01	2020-04-05 00:00:00
5259	2020-04-10 18:27:02	2020-04-08 00:00:00
5260	2020-04-10 18:57:23	2020-02-22 00:00:00
5261	2020-04-10 19:17:18	2020-03-21 00:00:00
5262	2020-04-10 19:17:18	2020-03-18 00:00:00
5266	2020-04-10 20:12:53	2020-03-24 00:00:00
5268	2020-04-10 20:52:28	2020-03-23 00:00:00
5270	2020-04-10 21:27:45	2000-04-01 00:00:00
5271	2020-04-10 21:33:31	2020-03-19 00:00:00
5274	2020-04-10 21:38:07	2020-03-30 00:00:00
5275	2020-04-10 21:39:25	2020-03-21 00:00:00
5277	2020-04-10 22:27:53	2020-03-09 00:00:00
5278	2020-04-10 22:47:57	2020-03-18 00:00:00
5285	2020-04-11 08:39:25	2020-03-20 00:00:00
5287	2020-04-11 08:55:29	2020-03-20 00:00:00
5289	2020-04-11 09:14:48	2020-04-02 00:00:00
5293	2020-04-11 10:19:50	2018-01-10 00:00:00
5295	2020-04-11 11:04:55	2012-08-30 00:00:00
5297	2020-04-11 11:20:33	2013-11-11 00:00:00
5299	2020-04-11 12:13:27	2020-03-14 00:00:00
5301	2020-04-11 12:31:58	2020-03-20 00:00:00
5302	2020-04-11 12:45:29	2020-03-12 00:00:00
5305	2020-04-11 12:50:57	2020-03-07 00:00:00
5307	2020-04-11 13:27:04	2020-03-21 00:00:00
5308	2020-04-11 13:27:52	2020-03-19 00:00:00
5311	2020-04-11 14:18:47	2020-03-28 00:00:00
5312	2020-04-11 14:42:08	2020-03-22 00:00:00
5313	2020-04-11 16:16:18	2020-03-23 00:00:00
5314	2020-04-11 16:22:13	2020-03-17 00:00:00
5315	2020-04-11 16:39:06	2020-03-18 00:00:00
5316	2020-04-11 16:52:51	2020-03-24 00:00:00
5317	2020-04-11 17:05:11	2020-03-22 00:00:00
5318	2020-04-11 17:50:34	2020-03-19 00:00:00
5319	2020-04-11 18:43:28	2020-03-16 00:00:00
5321	2020-04-11 19:18:56	2020-03-16 00:00:00
5322	2020-04-11 19:30:42	2020-03-21 00:00:00
5323	2020-04-11 19:44:03	2020-03-17 00:00:00
5328	2020-04-11 23:00:20	2012-07-01 00:00:00
5333	2020-04-12 03:46:06	2020-04-06 00:00:00
5335	2020-04-12 09:47:38	2016-10-01 00:00:00
5336	2020-04-12 10:26:59	2020-03-19 00:00:00
5337	2020-04-12 10:41:22	2020-03-17 00:00:00
5338	2020-04-12 11:23:47	2019-07-01 00:00:00
5340	2020-04-12 11:37:53	2020-03-09 00:00:00
5342	2020-04-12 12:11:27	2015-09-28 00:00:00
5345	2020-04-12 16:18:08	2020-03-17 00:00:00
5348	2020-04-12 17:21:06	2019-06-01 00:00:00
5351	2020-04-12 20:03:30	2020-02-27 00:00:00
5352	2020-04-12 20:14:14	2020-01-13 00:00:00
5355	2020-04-13 01:36:02	2020-03-21 00:00:00
5357	2020-04-13 07:43:48	2008-10-01 00:00:00
5358	2020-04-13 08:29:46	2020-03-18 00:00:00
5361	2020-04-13 10:03:17	2020-03-18 00:00:00
5362	2020-04-13 10:55:54	2020-04-05 00:00:00
5365	2020-04-13 12:00:05	2020-03-16 00:00:00
5367	2020-04-13 12:47:43	2020-03-16 00:00:00
5368	2020-04-13 13:07:47	2020-03-10 00:00:00
5369	2020-04-13 13:33:21	2020-03-23 00:00:00
5371	2020-04-13 13:47:47	2020-03-07 00:00:00
5374	2020-04-13 14:16:24	2020-03-21 00:00:00
5375	2020-04-13 15:20:44	2013-11-17 00:00:00
5380	2020-04-13 17:58:12	2020-04-11 00:00:00
5382	2020-04-13 18:19:10	2020-02-25 00:00:00
5385	2020-04-13 18:32:31	2020-03-21 00:00:00
5386	2020-04-13 18:37:30	2020-04-09 00:00:00
5389	2020-04-13 18:40:49	2020-03-31 00:00:00
5393	2020-04-13 18:43:21	2020-03-20 00:00:00
5395	2020-04-13 18:50:42	2020-03-26 00:00:00
5396	2020-04-13 18:50:45	2020-03-23 00:00:00
5397	2020-04-13 18:52:02	2020-02-20 00:00:00
5398	2020-04-13 18:53:43	2020-03-16 00:00:00
5399	2020-04-13 18:53:44	2020-03-20 00:00:00
5400	2020-04-13 18:54:53	2020-03-15 00:00:00
5402	2020-04-13 19:01:34	2020-03-16 00:00:00
5403	2020-04-13 19:02:42	2020-02-25 00:00:00
5404	2020-04-13 19:05:30	2020-04-05 00:00:00
5405	2020-04-13 19:13:57	2020-03-20 00:00:00
5406	2020-04-13 19:24:49	2020-03-24 00:00:00
5407	2020-04-13 19:27:29	2020-04-06 00:00:00
5408	2020-04-13 19:27:35	2020-03-19 00:00:00
5409	2020-04-13 19:29:56	2020-01-10 00:00:00
5411	2020-04-13 19:34:57	2020-03-21 00:00:00
5412	2020-04-13 19:41:21	2020-04-01 00:00:00
5413	2020-04-13 19:47:28	2020-03-26 00:00:00
5414	2020-04-13 19:49:23	2020-03-14 00:00:00
5415	2020-04-13 19:49:41	2020-03-17 00:00:00
5418	2020-04-13 19:50:24	2020-03-07 00:00:00
5419	2020-04-13 19:51:59	2020-03-19 00:00:00
5420	2020-04-13 20:00:33	2020-03-13 00:00:00
5422	2020-04-13 20:05:31	2020-03-26 00:00:00
5423	2020-04-13 20:05:36	2020-03-16 00:00:00
5425	2020-04-13 20:39:39	2020-04-05 00:00:00
5426	2020-04-13 20:51:20	2020-03-21 00:00:00
5427	2020-04-13 20:52:52	2020-03-25 00:00:00
5428	2020-04-13 20:58:39	2020-03-18 00:00:00
5429	2020-04-13 21:02:34	2020-03-23 00:00:00
5431	2020-04-13 21:07:59	2020-03-31 00:00:00
5432	2020-04-13 21:08:29	2020-03-15 00:00:00
5436	2020-04-13 21:23:47	2020-03-16 00:00:00
5437	2020-04-13 21:28:59	2020-03-11 00:00:00
5438	2020-04-13 21:29:34	2020-03-21 00:00:00
5439	2020-04-13 21:41:31	2005-08-01 00:00:00
5440	2020-04-13 21:43:12	2020-03-28 00:00:00
5441	2020-04-13 21:44:38	2020-03-17 00:00:00
5444	2020-04-13 21:46:24	2020-03-17 00:00:00
5448	2020-04-13 21:59:29	2020-03-17 00:00:00
5450	2020-04-13 22:07:14	2020-03-18 00:00:00
5452	2020-04-13 22:18:30	2020-03-22 00:00:00
5455	2020-04-13 22:26:04	2020-03-18 00:00:00
5456	2020-04-13 22:26:17	2020-01-20 00:00:00
5458	2020-04-13 22:31:15	2020-04-03 00:00:00
5459	2020-04-13 22:34:15	2020-03-19 00:00:00
5460	2020-04-13 22:35:04	2020-03-16 00:00:00
5461	2020-04-13 22:42:21	2020-03-29 00:00:00
5463	2020-04-13 22:44:47	2020-04-06 00:00:00
5464	2020-04-13 22:45:04	2020-04-02 00:00:00
5465	2020-04-13 22:55:04	2020-04-05 00:00:00
5467	2020-04-13 23:07:34	2020-03-31 00:00:00
5469	2020-04-13 23:09:16	2020-03-05 00:00:00
5472	2020-04-13 23:18:50	2020-03-20 00:00:00
5473	2020-04-13 23:19:42	2020-04-09 00:00:00
5475	2020-04-13 23:43:48	2020-03-20 00:00:00
5476	2020-04-13 23:50:01	2020-03-27 00:00:00
5477	2020-04-13 23:53:58	2020-03-20 00:00:00
5478	2020-04-13 23:59:31	2020-03-30 00:00:00
5479	2020-04-13 23:59:33	2020-03-20 00:00:00
5482	2020-04-14 00:23:30	2020-03-14 00:00:00
5487	2020-04-14 07:01:27	2020-03-14 00:00:00
5489	2020-04-14 07:49:09	2020-04-01 00:00:00
5491	2020-04-14 07:54:40	2020-04-04 00:00:00
5492	2020-04-14 08:03:31	2020-03-22 00:00:00
5493	2020-04-14 08:33:20	2020-03-14 00:00:00
5498	2020-04-14 08:52:25	2020-03-21 00:00:00
5499	2020-04-14 08:55:37	2020-03-17 00:00:00
5500	2020-04-14 09:19:37	2020-04-05 00:00:00
5505	2020-04-14 09:42:56	2020-03-20 00:00:00
5508	2020-04-14 09:48:02	2020-03-21 00:00:00
5510	2020-09-16 14:19:20	2020-09-08 00:00:00
5514	2020-04-14 10:59:08	2020-04-01 00:00:00
5515	2020-04-14 10:59:55	2020-03-22 00:00:00
5517	2020-04-14 11:20:51	2016-02-20 00:00:00
5518	2020-04-14 11:24:30	2020-03-19 00:00:00
5521	2020-04-14 12:21:50	2020-03-16 00:00:00
5522	2020-04-14 12:30:14	2020-03-18 00:00:00
5525	2020-04-14 13:28:01	2020-03-25 00:00:00
5528	2020-04-14 14:00:26	2020-03-21 00:00:00
5530	2020-04-14 14:07:30	2020-03-24 00:00:00
5532	2020-04-14 14:07:58	2020-03-15 00:00:00
5535	2020-04-14 14:21:49	2020-03-28 00:00:00
5536	2020-04-14 14:28:25	2020-03-16 00:00:00
5541	2020-04-14 15:07:43	2020-03-21 00:00:00
5543	2020-04-14 15:15:35	2013-01-01 00:00:00
5545	2020-04-14 15:25:17	2020-03-31 00:00:00
5546	2020-04-14 15:38:31	2020-02-20 00:00:00
5549	2020-04-14 15:49:52	2020-03-20 00:00:00
5550	2020-04-14 15:51:25	2020-03-18 00:00:00
5553	2020-04-14 15:57:14	2020-03-20 00:00:00
5554	2020-04-14 15:59:19	2020-02-25 00:00:00
5555	2020-04-14 16:00:34	2020-04-01 00:00:00
5556	2020-04-14 16:02:08	2020-03-24 00:00:00
5557	2020-04-14 16:07:25	2020-03-16 00:00:00
5559	2020-04-14 16:12:51	2020-02-24 00:00:00
5561	2020-04-14 16:18:16	2020-03-29 00:00:00
5562	2020-04-14 16:19:52	2020-04-02 00:00:00
5563	2020-04-14 16:20:59	2020-03-21 00:00:00
5565	2020-04-14 16:23:45	2020-04-01 00:00:00
5566	2020-04-14 16:27:51	2020-04-03 00:00:00
5567	2020-04-14 16:27:53	2020-02-28 00:00:00
5570	2020-04-14 16:37:41	2020-03-24 00:00:00
5571	2020-04-14 16:38:09	2020-04-05 00:00:00
5572	2020-04-14 16:38:20	2020-04-09 00:00:00
5573	2020-04-14 16:40:29	2020-03-22 00:00:00
5575	2020-04-14 16:48:30	2020-04-04 00:00:00
5576	2020-04-14 16:52:34	2020-03-30 00:00:00
5577	2020-04-14 16:53:35	2020-03-31 00:00:00
5579	2020-04-14 16:59:25	2020-03-23 00:00:00
5580	2020-04-14 16:59:30	2020-03-26 00:00:00
5581	2020-04-14 16:59:59	2020-03-28 00:00:00
5583	2020-04-14 17:00:37	2020-04-01 00:00:00
5586	2020-04-14 17:03:00	2020-04-02 00:00:00
5587	2020-04-14 17:03:48	2020-03-19 00:00:00
5589	2020-04-14 17:05:33	2000-04-14 00:00:00
5590	2020-04-14 17:05:54	2020-03-21 00:00:00
5592	2020-04-14 17:06:55	2015-05-01 00:00:00
5596	2020-04-14 17:09:10	2020-03-18 00:00:00
5597	2020-04-14 17:10:01	2020-03-25 00:00:00
5599	2020-04-14 17:12:26	2020-03-19 00:00:00
5600	2020-04-14 17:15:30	2020-03-30 00:00:00
5602	2020-04-14 17:17:58	2020-03-16 00:00:00
5604	2020-04-14 17:22:58	2020-03-22 00:00:00
5607	2020-04-14 17:44:57	2020-03-31 00:00:00
5610	2020-04-14 17:52:15	2020-03-16 00:00:00
5612	2020-04-14 18:03:47	2020-03-24 00:00:00
5614	2020-04-14 18:07:25	2020-03-06 00:00:00
5615	2020-04-14 18:16:48	2020-03-20 00:00:00
5616	2020-04-14 18:17:50	2020-03-12 00:00:00
5617	2020-04-14 18:24:30	2020-03-27 00:00:00
5618	2020-04-14 18:28:37	2020-03-23 00:00:00
5621	2020-04-14 18:32:13	2020-03-27 00:00:00
5622	2020-04-14 18:33:27	2020-04-10 00:00:00
5624	2020-04-14 18:37:53	2020-02-24 00:00:00
5625	2020-04-14 18:37:53	2020-03-23 00:00:00
5626	2020-04-14 18:39:13	2020-03-22 00:00:00
5627	2020-04-14 18:48:43	2020-04-05 00:00:00
5628	2020-04-14 18:49:59	2020-03-21 00:00:00
5631	2020-04-14 18:53:19	2020-02-26 00:00:00
5632	2020-04-14 18:55:59	2020-03-18 00:00:00
5634	2020-04-14 19:01:24	2020-03-22 00:00:00
5635	2020-04-14 19:04:19	2020-03-30 00:00:00
5637	2020-04-14 19:05:58	2020-03-18 00:00:00
5640	2020-04-14 19:13:20	2020-03-23 00:00:00
5642	2020-04-14 19:23:41	2020-03-23 00:00:00
5643	2020-04-14 19:32:28	2020-04-01 00:00:00
5644	2020-04-14 19:32:46	2020-03-28 00:00:00
5646	2020-04-14 19:34:31	2010-03-14 00:00:00
5647	2020-04-14 19:35:28	2020-03-25 00:00:00
5648	2020-04-14 19:37:57	2020-03-26 00:00:00
5650	2020-04-14 19:46:47	2020-03-24 00:00:00
5653	2020-04-14 19:55:26	2020-03-25 00:00:00
5654	2020-04-14 20:10:11	2020-03-17 00:00:00
5657	2020-04-14 20:14:56	2020-03-11 00:00:00
5658	2020-04-14 20:15:47	2020-03-15 00:00:00
5659	2020-04-14 20:17:23	2020-03-24 00:00:00
5662	2020-04-14 20:23:54	2020-04-01 00:00:00
5663	2020-04-14 20:25:20	2020-03-11 00:00:00
5664	2020-04-14 20:26:00	2020-02-15 00:00:00
5665	2020-04-14 20:26:16	2020-03-03 00:00:00
5666	2020-04-14 20:35:14	2020-03-19 00:00:00
5667	2020-04-14 20:39:51	2020-03-13 00:00:00
5669	2020-04-14 21:02:39	2020-04-03 00:00:00
5670	2020-04-14 21:14:26	2019-12-26 00:00:00
5672	2020-04-14 21:29:56	2020-04-05 00:00:00
5673	2020-04-14 21:29:59	2020-03-08 00:00:00
5675	2020-04-14 21:32:19	2020-03-19 00:00:00
5676	2020-04-14 21:32:39	2020-03-27 00:00:00
5679	2020-04-14 21:42:37	2020-03-25 00:00:00
5680	2020-04-14 21:46:02	2020-03-18 00:00:00
5681	2020-04-14 21:55:03	2020-03-25 00:00:00
5683	2020-04-14 21:57:11	2020-03-16 00:00:00
5687	2020-04-14 22:06:20	2020-03-23 00:00:00
5688	2020-04-14 22:07:31	2020-04-02 00:00:00
5689	2020-04-14 22:12:18	2020-03-05 00:00:00
5691	2020-04-14 22:12:58	2020-03-28 00:00:00
5695	2020-04-14 22:19:33	2020-03-29 00:00:00
5699	2020-04-14 22:26:48	2020-03-22 00:00:00
5700	2020-04-14 22:27:04	2020-03-09 00:00:00
5701	2020-04-14 22:27:41	2020-02-15 00:00:00
5703	2020-04-14 22:29:00	2020-03-25 00:00:00
5704	2020-04-14 22:30:48	2020-03-16 00:00:00
5705	2020-04-14 22:39:10	2020-03-27 00:00:00
5707	2020-04-14 22:48:45	2020-04-08 00:00:00
5708	2020-04-14 22:51:00	2020-03-18 00:00:00
5709	2020-04-14 22:51:32	2020-04-12 00:00:00
5710	2020-04-14 22:53:06	2020-03-24 00:00:00
5711	2020-04-14 22:57:40	2020-03-22 00:00:00
5712	2020-04-14 23:03:12	2020-04-01 00:00:00
5713	2020-04-14 23:09:58	2020-03-27 00:00:00
5715	2020-04-14 23:18:11	2020-03-17 00:00:00
5716	2020-04-14 23:18:26	2020-02-26 00:00:00
5717	2020-04-14 23:20:39	2020-02-20 00:00:00
5718	2020-04-14 23:23:45	2020-04-10 00:00:00
5719	2020-04-14 23:24:41	2020-03-23 00:00:00
5720	2020-04-14 23:27:04	2020-03-21 00:00:00
5721	2020-04-14 23:33:21	2020-03-12 00:00:00
5722	2020-04-14 23:37:59	1990-07-26 00:00:00
5723	2020-04-14 23:41:18	2020-03-14 00:00:00
5724	2020-04-14 23:52:14	2016-01-01 00:00:00
5725	2020-04-14 23:52:58	2020-03-14 00:00:00
5726	2020-04-14 23:55:09	2020-03-13 00:00:00
5727	2020-04-14 23:56:55	2020-03-15 00:00:00
5728	2020-04-14 23:59:38	2020-03-27 00:00:00
5729	2020-04-15 00:02:35	2020-03-17 00:00:00
5730	2020-04-15 00:12:59	2020-03-28 00:00:00
5731	2020-04-15 01:09:18	2020-04-01 00:00:00
5733	2020-04-15 02:58:56	2020-03-22 00:00:00
5734	2020-04-15 03:01:31	2020-03-22 00:00:00
5735	2020-04-15 03:56:14	2020-03-14 00:00:00
5736	2020-04-15 06:27:10	2020-04-06 00:00:00
5737	2020-04-15 06:30:51	2020-04-02 00:00:00
5739	2020-04-15 06:43:15	2020-03-17 00:00:00
5740	2020-04-15 07:04:49	2020-03-02 00:00:00
5742	2020-04-15 07:38:08	2020-02-24 00:00:00
5743	2020-04-15 08:01:34	2020-04-02 00:00:00
5745	2020-04-15 08:08:02	2020-03-25 00:00:00
5746	2020-04-15 08:33:24	2020-03-26 00:00:00
5747	2020-04-15 08:39:27	2020-03-17 00:00:00
5748	2020-04-15 08:46:59	2020-03-23 00:00:00
5749	2020-04-15 08:50:28	2020-03-24 00:00:00
5750	2020-04-15 08:53:46	2020-03-18 00:00:00
5752	2020-04-15 08:59:57	2020-03-11 00:00:00
5753	2020-04-15 09:02:04	2020-03-29 00:00:00
5756	2020-04-15 09:15:52	2020-03-23 00:00:00
5757	2020-04-15 09:20:55	2020-03-14 00:00:00
5759	2020-04-15 09:31:04	2020-03-26 00:00:00
5763	2020-04-15 09:44:33	2020-03-31 00:00:00
5764	2020-04-15 09:47:18	2020-03-21 00:00:00
5765	2020-04-15 09:53:42	2020-03-20 00:00:00
5767	2020-04-15 10:34:54	2020-03-24 00:00:00
5768	2020-04-15 10:43:57	2020-03-30 00:00:00
5769	2020-04-15 10:53:21	2020-03-14 00:00:00
5770	2020-04-15 10:57:19	2020-03-02 00:00:00
5771	2020-04-15 11:04:00	2020-02-26 00:00:00
5772	2020-04-15 11:06:04	2020-03-19 00:00:00
5773	2020-04-15 11:08:22	2020-03-18 00:00:00
5774	2020-04-15 11:08:47	2020-03-19 00:00:00
5775	2020-04-15 11:13:05	2020-03-11 00:00:00
5776	2020-04-15 11:16:33	2020-04-01 00:00:00
5777	2020-04-15 11:23:32	2020-03-19 00:00:00
5780	2020-04-15 11:46:06	2020-03-27 00:00:00
5784	2020-04-15 11:52:04	2020-03-25 00:00:00
5785	2020-04-15 11:59:05	2020-03-16 00:00:00
5787	2020-04-15 12:03:59	2020-03-21 00:00:00
5788	2020-04-15 12:13:27	2020-04-04 00:00:00
5790	2020-04-15 12:16:24	2020-03-22 00:00:00
5792	2020-04-15 12:18:23	2020-03-25 00:00:00
5793	2020-04-15 12:22:43	2020-03-28 00:00:00
5794	2020-04-15 12:23:32	2020-03-14 00:00:00
5796	2020-04-15 12:25:08	2020-03-23 00:00:00
5799	2020-04-15 12:29:26	2020-03-18 00:00:00
5800	2020-04-15 12:34:30	2020-03-19 00:00:00
5801	2020-04-15 12:37:43	2020-03-26 00:00:00
5802	2020-04-15 12:39:01	2020-03-26 00:00:00
5804	2020-04-15 12:46:24	2020-03-14 00:00:00
5805	2020-04-15 12:46:30	2020-03-24 00:00:00
5806	2020-04-15 12:56:15	2020-03-20 00:00:00
5808	2020-04-15 12:58:46	2020-03-20 00:00:00
5809	2020-04-15 13:00:56	2020-03-21 00:00:00
5810	2020-04-15 13:05:21	2020-03-14 00:00:00
5811	2020-04-15 13:07:01	2020-03-28 00:00:00
5812	2020-04-15 13:09:58	2020-03-29 00:00:00
5815	2020-04-15 13:18:54	2020-02-17 00:00:00
5816	2020-04-15 13:23:33	2020-03-18 00:00:00
5819	2020-04-15 13:28:14	2020-04-02 00:00:00
5820	2020-04-15 13:42:05	2020-03-22 00:00:00
5821	2020-04-15 13:42:50	2020-03-30 00:00:00
5822	2020-04-15 13:45:53	2020-03-30 00:00:00
5823	2020-04-15 13:47:07	2020-03-28 00:00:00
5824	2020-04-15 13:48:05	2020-03-20 00:00:00
5825	2020-04-15 13:57:34	2020-04-13 00:00:00
5826	2020-04-15 14:01:12	2020-03-13 00:00:00
5827	2020-04-15 14:01:28	2002-02-02 00:00:00
5830	2020-04-15 14:22:24	2020-02-14 00:00:00
5831	2020-04-15 14:23:13	2020-03-19 00:00:00
5832	2020-04-15 14:23:42	2020-03-21 00:00:00
5834	2020-04-15 14:36:27	2020-03-26 00:00:00
5835	2020-04-15 14:37:46	2020-03-26 00:00:00
5838	2020-04-15 14:49:52	2020-03-29 00:00:00
5840	2020-04-15 14:55:38	2020-03-14 00:00:00
5841	2020-04-15 14:58:24	2020-03-29 00:00:00
5843	2020-04-15 15:11:10	2020-03-08 00:00:00
5844	2020-04-15 15:15:55	2020-03-22 00:00:00
5847	2020-04-15 15:19:50	2020-03-29 00:00:00
5848	2020-04-15 15:24:58	2020-04-12 00:00:00
5850	2020-04-15 15:45:17	2020-04-11 00:00:00
5853	2020-04-15 15:57:23	2020-03-25 00:00:00
5855	2020-04-15 16:18:50	2020-03-23 00:00:00
5856	2020-04-15 16:30:07	2020-03-19 00:00:00
5860	2020-04-15 16:51:11	2020-03-20 00:00:00
5861	2020-04-15 17:00:29	2020-02-27 00:00:00
5863	2020-04-15 17:07:40	2020-04-10 00:00:00
5864	2020-04-15 17:09:55	2020-03-19 00:00:00
5869	2020-04-15 17:41:40	2020-03-26 00:00:00
5870	2020-04-15 17:41:48	2020-03-22 00:00:00
5871	2020-04-15 17:41:49	2020-03-19 00:00:00
5872	2020-04-15 17:52:20	2020-04-05 00:00:00
5873	2020-04-15 17:52:52	2020-03-15 00:00:00
5874	2020-04-15 17:53:19	2020-03-22 00:00:00
5876	2020-04-15 18:01:19	2020-03-18 00:00:00
5877	2020-04-15 18:05:01	2020-01-13 00:00:00
5881	2020-04-15 18:31:17	2020-03-25 00:00:00
5882	2020-04-15 18:37:42	2020-04-04 00:00:00
5883	2020-04-15 19:06:02	2020-03-23 00:00:00
5887	2020-04-15 20:09:58	2020-03-15 00:00:00
5888	2020-04-15 20:15:20	2020-03-22 00:00:00
5889	2020-04-15 20:17:02	2020-03-14 00:00:00
5892	2020-04-15 20:28:22	2020-03-30 00:00:00
5895	2020-04-15 21:15:47	2020-03-01 00:00:00
5896	2020-04-15 21:18:46	2020-03-14 00:00:00
5897	2020-04-15 21:20:26	2020-03-21 00:00:00
5898	2020-04-15 21:37:06	2020-04-02 00:00:00
5899	2020-04-15 21:42:32	2020-03-27 00:00:00
5903	2020-04-15 22:02:29	2020-03-20 00:00:00
5904	2020-04-15 22:09:04	2020-04-15 00:00:00
5910	2020-04-15 22:43:09	2020-03-12 00:00:00
5912	2020-04-15 22:44:08	2020-03-15 00:00:00
5915	2020-04-15 23:12:04	2020-02-19 00:00:00
5916	2020-04-15 23:12:04	2020-03-30 00:00:00
5918	2020-04-15 23:20:38	2020-03-30 00:00:00
5920	2020-04-16 00:34:36	2020-03-05 00:00:00
5921	2020-04-16 00:43:38	2020-03-19 00:00:00
5923	2020-04-16 01:20:34	2020-03-25 00:00:00
5924	2020-04-16 01:28:23	2020-03-22 00:00:00
5938	2020-04-16 08:24:45	2020-03-17 00:00:00
5940	2020-04-16 08:31:53	2020-04-05 00:00:00
5943	2020-04-16 09:26:19	2020-03-23 00:00:00
5946	2020-04-16 09:50:17	2020-04-13 00:00:00
5948	2020-04-16 10:03:46	2020-03-31 00:00:00
5950	2020-04-16 10:14:31	2020-03-28 00:00:00
5955	2020-04-16 11:24:49	2020-04-06 00:00:00
5956	2020-04-16 12:01:46	2020-03-20 00:00:00
5957	2020-04-16 12:18:42	2020-03-14 00:00:00
5963	2020-04-16 13:28:14	2020-03-18 00:00:00
5968	2020-04-16 14:12:32	2020-03-20 00:00:00
5970	2020-04-16 14:15:40	2020-04-01 00:00:00
5971	2020-04-16 15:30:55	2020-03-23 00:00:00
5974	2020-04-16 15:47:10	2020-03-31 00:00:00
5976	2020-04-16 16:22:48	2020-03-23 00:00:00
5983	2020-04-16 18:30:51	2020-03-23 00:00:00
5990	2020-04-16 21:39:26	2020-03-05 00:00:00
5991	2020-04-16 21:43:09	2020-04-04 00:00:00
5993	2020-04-16 22:21:56	2020-03-02 00:00:00
5996	2020-04-16 23:20:53	2020-03-13 00:00:00
5997	2020-04-16 23:48:57	2016-06-04 00:00:00
6002	2020-04-17 08:40:36	2020-03-16 00:00:00
6010	2020-04-17 09:53:46	2020-03-25 00:00:00
6013	2020-04-17 10:39:41	2020-03-22 00:00:00
6014	2020-04-17 10:57:03	2020-04-06 00:00:00
6015	2020-04-17 11:11:29	2020-03-30 00:00:00
6017	2020-04-17 11:31:04	2020-03-24 00:00:00
6018	2020-04-17 11:39:36	2020-03-06 00:00:00
6019	2020-04-17 11:41:27	2020-03-01 00:00:00
6020	2020-04-17 11:59:43	2020-03-18 00:00:00
6021	2020-04-17 12:03:13	2020-03-20 00:00:00
6022	2020-04-17 12:21:40	2020-03-25 00:00:00
6023	2020-04-17 12:44:39	2020-03-17 00:00:00
6029	2020-04-17 14:01:23	2020-03-21 00:00:00
6030	2020-04-17 14:15:16	2020-03-07 00:00:00
6032	2020-04-17 14:38:34	2020-03-18 00:00:00
6038	2020-04-17 15:07:26	2020-03-22 00:00:00
6039	2020-04-17 15:15:10	2020-03-16 00:00:00
6047	2020-04-17 18:14:10	2020-03-19 00:00:00
6049	2020-04-17 19:18:22	2020-03-12 00:00:00
6052	2020-04-17 19:31:48	2020-03-20 00:00:00
6054	2020-04-17 20:09:03	2020-03-29 00:00:00
6055	2020-04-17 20:17:51	2020-02-28 00:00:00
6056	2020-04-17 20:28:27	2020-03-17 00:00:00
6059	2020-04-17 20:52:49	2020-03-24 00:00:00
6065	2020-04-17 23:34:26	2020-03-20 00:00:00
6069	2020-04-18 08:58:17	2020-03-28 00:00:00
6071	2020-04-18 10:17:32	2020-03-21 00:00:00
6074	2020-04-18 13:29:44	2020-03-20 00:00:00
6075	2020-04-18 15:01:00	2020-03-23 00:00:00
6077	2020-04-18 15:28:44	2020-03-07 00:00:00
6083	2020-04-18 21:46:50	2020-03-24 00:00:00
6084	2020-04-18 22:12:54	2020-04-18 00:00:00
6085	2020-04-18 22:15:31	2000-07-08 00:00:00
6086	2020-04-18 22:43:07	2011-10-22 00:00:00
6087	2020-04-18 22:47:39	2020-03-13 00:00:00
6091	2020-04-19 00:37:02	2020-03-17 00:00:00
6097	2020-04-19 08:57:07	2020-03-28 00:00:00
6098	2020-04-19 09:28:06	2020-03-24 00:00:00
6099	2020-04-19 10:00:23	2020-03-19 00:00:00
6101	2020-04-19 10:52:31	2020-04-05 00:00:00
6102	2020-04-19 11:36:32	2020-03-27 00:00:00
6103	2020-04-19 13:38:38	2020-04-01 00:00:00
6107	2020-04-19 16:00:22	2020-03-22 00:00:00
6109	2020-04-19 18:50:24	2020-03-20 00:00:00
6110	2020-04-19 18:58:05	2020-03-30 00:00:00
6111	2020-04-19 19:20:51	2015-11-06 00:00:00
6113	2020-04-19 20:52:10	2020-03-20 00:00:00
6114	2020-04-19 21:23:24	2019-11-27 00:00:00
6116	2020-04-20 00:02:46	2020-04-12 00:00:00
6117	2020-04-20 04:23:43	2020-03-22 00:00:00
6118	2020-04-20 07:09:10	2020-03-20 00:00:00
6136	2020-04-20 10:59:50	2016-10-24 00:00:00
6139	2020-04-20 11:11:19	2020-04-15 00:00:00
6140	2020-04-20 11:11:58	2020-03-17 00:00:00
6146	2020-04-20 11:44:59	2020-03-09 00:00:00
6153	2020-04-20 12:13:19	2020-03-07 00:00:00
6163	2020-04-20 12:38:50	2020-03-30 00:00:00
6164	2020-04-20 12:43:12	2020-03-17 00:00:00
6176	2020-04-20 13:34:17	2020-04-06 00:00:00
6183	2020-04-20 13:58:48	2020-03-20 00:00:00
6190	2020-04-20 14:35:40	2020-04-13 00:00:00
6191	2020-04-20 14:40:04	2020-03-19 00:00:00
6193	2020-04-20 14:54:34	2020-03-21 00:00:00
6194	2020-04-20 14:59:04	2020-03-16 00:00:00
6196	2020-04-20 15:42:17	2020-03-02 00:00:00
6197	2020-04-20 15:43:26	2020-03-23 00:00:00
6200	2020-04-20 15:45:21	2020-03-27 00:00:00
6202	2020-04-20 16:21:29	2020-03-23 00:00:00
6203	2020-04-20 16:23:18	2020-03-19 00:00:00
6204	2020-04-20 16:25:19	2020-03-19 00:00:00
6205	2020-04-20 16:25:37	2020-03-27 00:00:00
6207	2020-04-20 16:40:47	2020-03-11 00:00:00
6209	2020-04-20 16:57:31	2020-03-24 00:00:00
6210	2020-04-20 17:01:00	2020-03-23 00:00:00
6214	2020-04-20 17:18:39	2020-03-22 00:00:00
6216	2020-04-20 17:44:18	2020-03-25 00:00:00
6217	2020-04-20 17:49:23	2020-03-30 00:00:00
6218	2020-04-20 17:49:39	2020-04-16 00:00:00
6220	2020-04-20 17:50:32	2020-03-27 00:00:00
6221	2020-04-20 17:51:26	2020-03-26 00:00:00
6224	2020-04-20 18:03:44	2020-03-26 00:00:00
6225	2020-04-20 18:05:32	2020-03-30 00:00:00
6229	2020-04-20 18:12:20	2020-03-18 00:00:00
6230	2020-04-20 18:12:56	2020-03-05 00:00:00
6232	2020-04-20 18:28:40	2020-04-02 00:00:00
6233	2020-04-20 18:33:19	2020-03-30 00:00:00
6234	2020-04-20 18:34:39	2020-03-20 00:00:00
6235	2020-04-20 18:37:45	2020-03-20 00:00:00
6236	2020-04-20 18:37:46	2020-03-31 00:00:00
6237	2020-04-20 18:41:05	2020-03-10 00:00:00
6238	2020-04-20 18:52:19	2020-02-28 00:00:00
6239	2020-04-20 18:56:38	2020-04-06 00:00:00
6240	2020-04-20 19:01:55	2020-03-18 00:00:00
6243	2020-04-20 19:06:13	2020-03-30 00:00:00
6244	2020-04-20 19:07:43	2020-03-23 00:00:00
6247	2020-04-20 19:19:31	2020-02-25 00:00:00
6248	2020-04-20 19:20:35	2020-03-21 00:00:00
6249	2020-04-20 19:21:37	2020-03-28 00:00:00
6251	2020-04-20 19:22:09	2020-03-23 00:00:00
6253	2020-04-20 19:28:39	2020-03-21 00:00:00
6255	2020-04-20 19:30:42	2020-03-19 00:00:00
6259	2020-04-20 19:38:19	2020-03-22 00:00:00
6260	2020-04-20 19:38:43	2020-03-29 00:00:00
6263	2020-04-20 19:44:49	2020-02-29 00:00:00
6266	2020-04-20 19:47:55	2020-03-12 00:00:00
6267	2020-04-20 19:48:42	2020-03-23 00:00:00
6268	2020-04-20 19:49:50	2020-04-12 00:00:00
6269	2020-04-20 19:50:50	2020-03-28 00:00:00
6270	2020-04-20 19:50:57	2014-01-07 00:00:00
6271	2020-04-20 19:52:07	2020-03-15 00:00:00
6272	2020-04-20 20:03:03	2020-03-04 00:00:00
6273	2020-04-20 20:12:52	2020-03-25 00:00:00
6274	2020-04-20 20:18:01	2020-03-22 00:00:00
6275	2020-04-20 20:22:42	2020-03-21 00:00:00
6277	2020-04-20 20:30:18	2020-03-18 00:00:00
6278	2020-04-20 20:32:36	2020-04-20 00:00:00
6279	2020-04-20 20:33:00	2020-03-18 00:00:00
6280	2020-04-20 20:36:21	2020-03-22 00:00:00
6281	2020-04-20 20:41:32	2020-03-23 00:00:00
6284	2020-04-20 20:51:16	2020-03-11 00:00:00
6285	2020-04-20 20:53:11	2020-03-25 00:00:00
6286	2020-04-20 20:55:41	2020-03-25 00:00:00
6287	2020-04-20 20:55:57	2020-03-26 00:00:00
6288	2020-04-20 20:57:58	2020-03-25 00:00:00
6289	2020-04-20 20:58:41	2020-03-15 00:00:00
6290	2020-04-20 21:00:39	2020-03-28 00:00:00
6291	2020-04-20 21:02:48	2020-03-24 00:00:00
6292	2020-04-20 21:12:15	2020-03-05 00:00:00
6293	2020-04-20 21:18:07	2020-03-18 00:00:00
6295	2020-04-20 21:20:24	2020-03-24 00:00:00
6296	2020-04-20 21:20:51	2020-03-29 00:00:00
6297	2020-04-20 21:26:41	2020-03-16 00:00:00
6299	2020-04-20 21:28:47	2020-03-18 00:00:00
6300	2020-04-20 21:35:23	2020-03-18 00:00:00
6301	2020-04-20 21:35:38	2020-03-18 00:00:00
6304	2020-04-20 21:41:29	2020-03-10 00:00:00
6305	2020-04-20 21:50:16	2020-01-02 00:00:00
6306	2020-04-20 22:14:55	2020-03-22 00:00:00
6308	2020-04-20 22:18:58	2020-03-31 00:00:00
6309	2020-04-20 22:20:13	2020-03-30 00:00:00
6310	2020-04-20 22:21:49	2020-03-18 00:00:00
6312	2020-04-20 22:25:50	2020-03-17 00:00:00
6314	2020-04-20 22:27:45	2020-03-21 00:00:00
6316	2020-04-20 22:30:00	2020-03-18 00:00:00
6318	2020-04-20 22:33:47	2020-03-30 00:00:00
6320	2020-04-20 22:36:32	2020-03-29 00:00:00
6322	2020-04-20 22:37:31	2020-03-24 00:00:00
6323	2020-04-20 22:39:59	2020-03-23 00:00:00
6326	2020-04-20 22:49:53	2020-03-20 00:00:00
6329	2020-04-20 22:57:56	2020-02-28 00:00:00
6331	2020-04-20 23:06:32	2020-03-21 00:00:00
6332	2020-04-20 23:06:59	2020-03-29 00:00:00
6333	2020-04-20 23:09:05	2020-03-14 00:00:00
6334	2020-04-20 23:09:55	2020-03-12 00:00:00
6337	2020-04-20 23:17:18	2020-03-21 00:00:00
6338	2020-04-20 23:24:48	2020-03-16 00:00:00
6340	2020-04-20 23:35:17	2020-03-25 00:00:00
6341	2020-04-20 23:35:56	2020-03-18 00:00:00
6342	2020-04-20 23:35:59	2020-03-17 00:00:00
6345	2020-04-20 23:39:21	2020-03-18 00:00:00
6347	2020-04-20 23:47:04	2020-03-27 00:00:00
6348	2020-04-20 23:47:07	2020-02-03 00:00:00
6349	2020-04-20 23:49:41	2020-03-15 00:00:00
6350	2020-04-20 23:50:52	1990-07-01 00:00:00
6352	2020-04-20 23:59:14	2020-03-30 00:00:00
6353	2020-04-20 23:59:36	2020-04-20 00:00:00
6355	2020-04-21 00:02:56	2020-03-26 00:00:00
6358	2020-04-21 00:13:03	2020-03-19 00:00:00
6359	2020-04-21 00:17:17	2020-03-17 00:00:00
6360	2020-04-21 00:21:47	2020-03-17 00:00:00
6361	2020-04-21 00:23:26	2020-03-24 00:00:00
6363	2020-04-21 00:50:13	2020-03-30 00:00:00
6364	2020-04-21 00:54:25	2020-03-20 00:00:00
6365	2020-04-21 00:59:35	2020-04-11 00:00:00
6366	2020-04-21 01:02:05	2020-03-22 00:00:00
6367	2020-04-21 01:32:22	2020-02-23 00:00:00
6369	2020-04-21 02:02:52	2020-03-05 00:00:00
6370	2020-04-21 02:46:17	2020-03-24 00:00:00
6373	2020-04-21 04:43:38	2020-04-02 00:00:00
6374	2020-04-21 05:17:13	2020-03-08 00:00:00
6375	2020-04-21 05:37:27	2020-03-20 00:00:00
6376	2020-04-21 06:12:04	2020-04-13 00:00:00
6377	2020-04-21 06:15:27	2020-03-03 00:00:00
6379	2020-04-21 07:07:12	2020-03-27 00:00:00
6380	2020-04-21 07:32:33	2020-03-21 00:00:00
6382	2020-04-21 08:11:02	2020-03-27 00:00:00
6383	2020-04-21 08:18:40	2020-03-17 00:00:00
6384	2020-04-21 08:20:08	2020-03-15 00:00:00
6385	2020-04-21 08:28:42	2018-03-15 00:00:00
6386	2020-04-21 08:38:39	2020-03-23 00:00:00
6388	2020-04-21 08:44:33	2020-04-07 00:00:00
6389	2020-04-21 08:50:03	2020-03-28 00:00:00
6390	2020-04-21 08:52:37	2019-12-12 00:00:00
6391	2020-04-21 08:57:48	2020-02-04 00:00:00
6392	2020-04-21 08:59:28	2020-03-19 00:00:00
6393	2020-04-21 09:06:36	2020-03-17 00:00:00
6396	2020-04-21 09:33:24	2020-02-26 00:00:00
6397	2020-04-21 09:36:00	2020-03-29 00:00:00
6398	2020-04-21 09:37:43	2020-04-12 00:00:00
6401	2020-04-21 09:43:39	2020-03-22 00:00:00
6402	2020-04-21 09:52:47	2020-03-28 00:00:00
6403	2020-04-21 09:54:10	2020-04-03 00:00:00
6404	2020-04-21 10:04:04	2020-03-09 00:00:00
6405	2020-04-21 10:06:23	2020-04-04 00:00:00
6406	2020-04-21 10:10:57	2020-03-22 00:00:00
6407	2020-04-21 10:15:27	2020-03-26 00:00:00
6408	2020-04-21 10:15:57	2020-03-08 00:00:00
6409	2020-04-21 10:27:17	2020-03-26 00:00:00
6410	2020-04-21 10:30:33	2020-04-04 00:00:00
6411	2020-04-21 10:35:43	2020-03-23 00:00:00
6412	2020-04-21 10:39:13	2020-03-23 00:00:00
6415	2020-04-21 10:48:39	2020-03-25 00:00:00
6416	2020-04-21 10:48:53	2020-03-18 00:00:00
6417	2020-04-21 10:52:31	2020-03-13 00:00:00
6418	2020-04-21 10:58:33	2020-03-28 00:00:00
6419	2020-04-21 11:07:18	2020-03-19 00:00:00
6421	2020-04-21 11:22:55	2020-02-25 00:00:00
6422	2020-04-21 11:52:30	2020-03-24 00:00:00
6423	2020-04-21 11:52:52	2020-03-24 00:00:00
6428	2020-04-21 12:39:42	2020-03-25 00:00:00
6429	2020-04-21 12:41:58	2020-03-14 00:00:00
6430	2020-04-21 12:55:21	2020-03-09 00:00:00
6431	2020-04-21 12:57:37	2020-04-02 00:00:00
6433	2020-04-21 13:31:11	2020-03-21 00:00:00
6435	2020-04-21 13:37:54	2020-03-26 00:00:00
6436	2020-04-21 13:50:17	2020-03-16 00:00:00
6437	2020-04-21 14:08:04	2020-03-29 00:00:00
6439	2020-04-21 14:30:50	2020-03-19 00:00:00
6441	2020-04-21 15:08:26	2020-03-31 00:00:00
6443	2020-04-21 15:21:09	2020-03-23 00:00:00
6444	2020-04-21 15:38:30	2020-04-01 00:00:00
6445	2020-04-21 15:46:32	2020-03-23 00:00:00
6446	2020-04-21 15:47:06	2020-04-02 00:00:00
6447	2020-04-21 16:04:30	2020-03-14 00:00:00
6448	2020-04-21 16:08:08	2020-03-20 00:00:00
6449	2020-04-21 16:13:05	2020-03-24 00:00:00
6450	2020-04-21 16:19:42	2020-03-19 00:00:00
6451	2020-04-21 16:22:15	2020-03-25 00:00:00
6452	2020-04-21 16:23:02	2020-03-22 00:00:00
6455	2020-04-21 16:27:49	2006-01-01 00:00:00
6458	2020-04-21 16:36:53	2020-03-09 00:00:00
6459	2020-04-21 16:43:45	2020-03-17 00:00:00
6460	2020-04-21 16:44:55	2019-01-02 00:00:00
6462	2020-04-21 16:49:01	2020-03-18 00:00:00
6463	2020-04-21 16:49:49	2020-03-29 00:00:00
6464	2020-04-21 16:49:51	2020-03-26 00:00:00
6465	2020-04-21 16:55:30	2020-03-19 00:00:00
6467	2020-04-21 17:05:01	2020-03-11 00:00:00
6469	2020-04-21 17:05:56	2020-03-18 00:00:00
6470	2020-04-21 17:07:14	2020-03-17 00:00:00
6474	2020-04-21 17:15:38	2020-03-22 00:00:00
6475	2020-04-21 17:14:57	2020-04-10 00:00:00
6476	2020-04-21 17:20:14	2020-03-24 00:00:00
6477	2020-04-21 17:21:58	2020-03-22 00:00:00
6479	2020-04-21 17:24:43	2020-03-23 00:00:00
6481	2020-04-21 17:39:36	2020-02-24 00:00:00
6482	2020-04-21 17:40:47	2020-03-12 00:00:00
6483	2020-04-21 17:45:18	2020-03-17 00:00:00
6485	2020-04-21 17:53:36	2020-03-23 00:00:00
6487	2020-04-21 17:55:28	2020-03-28 00:00:00
6488	2020-04-21 17:59:25	2020-03-26 00:00:00
6489	2020-04-21 18:00:58	2020-03-10 00:00:00
6490	2020-04-21 18:06:13	2020-03-24 00:00:00
6492	2020-04-21 18:10:48	2020-03-20 00:00:00
6494	2020-04-21 18:17:50	2020-03-11 00:00:00
6495	2020-04-21 18:19:11	2020-03-27 00:00:00
6496	2020-04-21 18:20:26	2020-03-19 00:00:00
6497	2020-04-21 18:26:03	2020-03-22 00:00:00
6499	2020-04-21 18:41:07	2020-03-10 00:00:00
6501	2020-04-21 18:45:36	2020-03-26 00:00:00
6506	2020-04-21 18:59:38	2020-03-19 00:00:00
6508	2020-04-21 19:02:28	2020-04-11 00:00:00
6510	2020-04-21 19:17:58	2020-04-07 00:00:00
6511	2020-04-21 19:21:59	2020-03-14 00:00:00
6513	2020-04-21 19:39:24	2020-04-10 00:00:00
6515	2020-04-21 19:45:05	2020-04-08 00:00:00
6517	2020-04-21 20:20:07	2020-03-17 00:00:00
6518	2020-04-21 20:20:58	2020-03-25 00:00:00
6521	2020-04-21 20:44:38	2020-03-19 00:00:00
6522	2020-04-21 20:52:35	2020-03-12 00:00:00
6523	2020-04-21 21:01:51	2020-03-21 00:00:00
6524	2020-04-21 21:16:21	2020-03-24 00:00:00
6526	2020-04-21 21:22:51	2020-03-23 00:00:00
6530	2020-04-21 22:05:27	2020-03-21 00:00:00
6531	2020-04-21 22:09:31	2020-03-26 00:00:00
6532	2020-04-21 22:11:46	2020-03-21 00:00:00
6533	2020-04-21 22:24:08	2020-04-11 00:00:00
6534	2020-04-21 22:25:06	2020-04-04 00:00:00
6535	2020-04-21 22:35:34	2020-03-17 00:00:00
6536	2020-04-21 23:11:18	2020-03-20 00:00:00
6538	2020-04-22 00:58:50	2020-03-18 00:00:00
6539	2020-04-22 03:52:26	2020-03-17 00:00:00
6540	2020-04-22 07:20:47	2020-03-26 00:00:00
6541	2020-04-22 08:02:58	2020-03-21 00:00:00
6542	2020-04-22 08:47:15	2020-03-15 00:00:00
6543	2020-04-22 08:53:38	2020-03-28 00:00:00
6544	2020-04-22 08:54:59	2020-02-10 00:00:00
6546	2020-04-22 09:28:02	2020-04-08 00:00:00
6547	2020-04-22 09:32:08	2020-04-22 00:00:00
6550	2020-04-22 10:09:47	2020-03-12 00:00:00
6551	2020-04-22 10:12:21	2020-03-23 00:00:00
6553	2020-04-22 10:34:52	2020-03-15 00:00:00
6555	2020-04-22 10:47:39	2020-03-30 00:00:00
6556	2020-04-22 10:57:45	2020-03-16 00:00:00
6557	2020-04-22 10:57:46	2020-03-18 00:00:00
6560	2020-04-22 11:13:24	2020-04-04 00:00:00
6561	2020-04-22 11:13:30	2020-03-27 00:00:00
6562	2020-04-22 11:20:12	2012-04-12 00:00:00
6563	2020-04-22 11:30:12	2020-03-11 00:00:00
6565	2020-04-22 12:57:36	2018-02-05 00:00:00
6566	2020-04-22 12:58:36	2020-03-11 00:00:00
6567	2020-04-22 13:17:53	2020-03-17 00:00:00
6568	2020-04-22 13:19:16	2020-03-20 00:00:00
6569	2020-04-22 13:36:24	2020-03-27 00:00:00
6571	2020-04-22 13:46:08	2020-03-28 00:00:00
6574	2020-04-22 14:04:48	2020-03-22 00:00:00
6576	2020-04-22 14:29:35	2020-03-18 00:00:00
6577	2020-04-22 14:38:26	2020-03-19 00:00:00
6578	2020-04-22 14:39:19	2020-03-28 00:00:00
6580	2020-04-22 14:58:01	2020-03-24 00:00:00
6584	2020-04-22 15:23:39	2020-03-23 00:00:00
6585	2020-04-22 15:26:59	2020-03-26 00:00:00
6588	2020-04-22 15:57:10	2020-03-15 00:00:00
6590	2020-04-22 16:10:44	2020-03-22 00:00:00
6592	2020-04-22 16:21:30	2020-03-29 00:00:00
6594	2020-04-22 16:32:57	2020-03-18 00:00:00
6596	2020-04-22 16:44:26	2020-03-24 00:00:00
6599	2020-04-22 17:36:35	2020-03-22 00:00:00
6600	2020-04-22 17:37:13	2020-03-11 00:00:00
6602	2020-04-22 19:02:42	2020-03-12 00:00:00
6603	2020-04-22 19:21:22	2020-03-18 00:00:00
6605	2020-04-22 20:38:47	2020-03-21 00:00:00
6606	2020-04-22 20:51:02	2020-03-09 00:00:00
6607	2020-04-22 21:11:53	2020-03-14 00:00:00
6608	2020-04-22 21:12:06	2020-03-23 00:00:00
6612	2020-04-22 22:18:30	2020-03-17 00:00:00
6613	2020-04-22 22:21:39	2020-03-23 00:00:00
6615	2020-04-22 22:56:23	2020-03-18 00:00:00
6619	2020-04-22 23:46:08	2020-03-17 00:00:00
6620	2020-04-23 02:54:45	2020-03-23 00:00:00
6621	2020-04-23 03:15:39	2020-03-17 00:00:00
6622	2020-04-23 09:12:41	2020-03-28 00:00:00
6623	2020-04-23 09:19:50	2020-03-16 00:00:00
6624	2020-04-23 09:24:49	2020-03-16 00:00:00
6625	2020-04-23 09:37:08	2020-03-09 00:00:00
6626	2020-04-23 09:44:45	2020-03-24 00:00:00
6627	2020-04-23 10:08:44	2020-04-08 00:00:00
6629	2020-04-23 10:23:46	2020-03-12 00:00:00
6631	2020-04-23 10:48:15	2020-03-17 00:00:00
6634	2020-04-23 11:11:48	2020-04-18 00:00:00
6635	2020-04-23 11:19:01	2020-02-21 00:00:00
6636	2020-04-23 11:31:20	2020-03-26 00:00:00
6637	2020-04-23 11:38:28	2020-03-25 00:00:00
6639	2020-04-23 11:43:43	2020-03-21 00:00:00
6640	2020-04-23 12:13:22	2020-03-19 00:00:00
6641	2020-04-23 12:16:34	2020-03-16 00:00:00
6643	2020-04-23 13:49:28	2020-03-20 00:00:00
6644	2020-04-23 14:02:34	2018-04-20 00:00:00
6645	2020-04-23 15:36:10	2018-11-20 00:00:00
6646	2020-04-23 15:40:17	2020-03-17 00:00:00
6647	2020-04-23 15:47:44	2016-06-23 00:00:00
6648	2020-04-23 16:03:25	2020-02-25 00:00:00
6649	2020-04-23 17:25:55	2020-03-12 00:00:00
6653	2020-04-23 20:51:25	1987-11-01 00:00:00
6656	2020-04-23 23:08:56	2020-04-23 00:00:00
6658	2020-04-24 00:34:23	2020-03-25 00:00:00
6661	2020-04-24 07:58:33	2020-03-17 00:00:00
6662	2020-04-24 09:38:32	2020-03-16 00:00:00
6663	2020-04-24 10:11:46	2020-01-01 00:00:00
6664	2020-04-24 10:46:12	2020-03-26 00:00:00
6668	2020-04-24 11:39:56	2020-03-27 00:00:00
6669	2020-04-24 11:45:29	2020-03-20 00:00:00
6670	2020-04-24 11:54:31	2020-03-22 00:00:00
6671	2020-04-24 12:03:32	2020-03-26 00:00:00
6672	2020-04-24 12:08:23	2020-03-20 00:00:00
6674	2020-04-24 12:22:25	2020-03-15 00:00:00
6675	2020-04-24 12:49:28	2020-03-18 00:00:00
6676	2020-04-24 12:50:42	2020-02-28 00:00:00
6678	2020-04-24 12:58:57	2020-03-20 00:00:00
6680	2020-04-24 13:22:19	2020-04-24 00:00:00
6682	2020-04-24 13:36:19	2020-03-10 00:00:00
6683	2020-04-24 13:55:01	2020-04-02 00:00:00
6685	2020-04-24 14:14:56	2020-03-14 00:00:00
6688	2020-04-24 14:31:01	2020-02-28 00:00:00
6689	2020-04-24 14:51:00	2020-03-16 00:00:00
6692	2020-04-24 15:32:35	2020-03-24 00:00:00
6693	2020-04-24 15:37:55	2020-03-23 00:00:00
6695	2020-04-24 15:51:51	2020-03-14 00:00:00
6696	2020-04-24 17:05:22	2020-03-10 00:00:00
6698	2020-04-24 18:47:24	2020-03-24 00:00:00
6699	2020-04-24 18:49:34	2020-04-17 00:00:00
6700	2020-04-24 19:06:48	2020-04-06 00:00:00
6701	2020-04-24 20:44:13	2020-03-20 00:00:00
6702	2020-04-24 21:19:04	2020-04-16 00:00:00
6705	2020-04-24 22:21:41	1996-05-01 00:00:00
6707	2020-04-24 23:47:53	2020-03-14 00:00:00
6709	2020-04-25 00:35:33	2020-03-20 00:00:00
6710	2020-04-25 01:30:02	2020-04-20 00:00:00
6711	2020-04-25 06:51:06	2015-02-16 00:00:00
6713	2020-04-25 09:19:12	2020-03-19 00:00:00
6715	2020-04-25 12:30:44	2020-03-20 00:00:00
6719	2020-04-25 14:54:48	2020-03-12 00:00:00
6720	2020-04-25 15:41:32	2020-04-23 00:00:00
6721	2020-04-25 16:41:58	2020-02-25 00:00:00
6722	2020-04-25 19:33:08	2020-03-18 00:00:00
6723	2020-04-25 18:36:10	2020-03-24 00:00:00
6726	2020-04-26 05:37:42	2018-01-31 00:00:00
6728	2020-04-26 09:38:59	2020-03-20 00:00:00
6729	2020-04-26 10:03:55	2020-03-25 00:00:00
6730	2020-04-26 11:34:21	2020-03-25 00:00:00
6731	2020-04-26 11:31:27	2020-03-23 00:00:00
6736	2020-04-26 16:20:56	2018-12-15 00:00:00
6737	2020-04-26 16:40:23	2020-02-27 00:00:00
6739	2020-04-26 17:56:48	2020-03-22 00:00:00
6740	2020-04-26 19:36:28	2020-04-01 00:00:00
6742	2020-04-27 06:54:10	2020-03-14 00:00:00
6744	2020-04-27 08:04:02	2020-04-17 00:00:00
6745	2020-04-27 09:20:26	2020-03-21 00:00:00
6748	2020-04-27 11:13:29	2020-03-16 00:00:00
6750	2020-04-27 14:47:54	2020-03-04 00:00:00
6752	2020-04-27 15:49:17	2020-03-15 00:00:00
6756	2020-04-27 16:55:44	2020-02-29 00:00:00
6758	2020-04-27 18:29:26	2020-03-18 00:00:00
6761	2020-04-27 19:25:03	2020-04-17 00:00:00
6762	2020-04-27 19:58:23	2020-04-09 00:00:00
6768	2020-04-28 00:47:10	2020-04-25 00:00:00
6769	2020-04-28 01:24:13	2020-03-23 00:00:00
6770	2020-04-28 08:27:54	2020-03-21 00:00:00
6771	2020-04-28 08:37:37	2020-03-13 00:00:00
6773	2020-04-28 09:40:02	2020-03-12 00:00:00
6774	2020-04-28 09:24:41	2020-04-10 00:00:00
6775	2020-04-28 09:41:35	2020-03-08 00:00:00
6777	2020-04-28 10:11:33	2020-03-24 00:00:00
6778	2020-04-28 10:43:59	2020-03-21 00:00:00
6781	2020-04-28 13:23:58	2020-03-24 00:00:00
6782	2020-04-28 13:44:27	2020-04-10 00:00:00
6785	2020-04-28 14:19:25	2020-03-19 00:00:00
6786	2020-04-28 15:08:42	2020-03-22 00:00:00
6790	2020-04-28 18:00:31	1974-04-19 00:00:00
6791	2020-04-28 18:27:42	2020-03-18 00:00:00
6794	2020-04-28 22:26:29	2010-04-28 00:00:00
6795	2020-04-28 23:15:13	2020-03-10 00:00:00
6796	2020-04-28 23:18:11	2020-03-25 00:00:00
6799	2020-04-28 23:44:31	2020-03-19 00:00:00
6800	2020-04-28 23:57:04	2020-03-25 00:00:00
6801	2020-04-29 07:10:06	2020-03-21 00:00:00
6802	2020-04-29 07:13:24	2020-03-28 00:00:00
6803	2020-04-29 08:53:42	2020-03-18 00:00:00
6804	2020-04-29 09:17:38	2020-04-15 00:00:00
6805	2020-04-29 09:40:19	2020-03-20 00:00:00
6807	2020-04-29 10:03:47	2020-03-23 00:00:00
6808	2020-04-29 10:13:04	2020-04-17 00:00:00
6809	2020-04-29 10:17:09	2020-03-19 00:00:00
6811	2020-04-29 11:48:40	2020-03-21 00:00:00
6813	2020-04-29 12:30:16	2020-03-20 00:00:00
6820	2020-04-29 18:36:50	2020-03-11 00:00:00
6826	2020-04-29 23:14:34	2020-03-11 00:00:00
6827	2020-04-30 00:44:43	2020-03-12 00:00:00
6828	2020-04-30 05:15:22	2020-03-21 00:00:00
6829	2020-04-30 05:36:52	2020-03-21 00:00:00
6830	2020-04-30 07:53:24	2020-03-27 00:00:00
6831	2020-04-30 08:45:32	2020-03-22 00:00:00
6832	2020-04-30 08:55:51	2020-03-25 00:00:00
6835	2020-04-30 09:38:54	2020-03-23 00:00:00
6836	2020-04-30 09:51:52	2020-03-23 00:00:00
6837	2020-04-30 10:28:51	2020-03-18 00:00:00
6839	2020-04-30 11:15:23	2020-04-06 00:00:00
6840	2020-04-30 11:51:14	2020-04-02 00:00:00
6841	2020-04-30 14:14:44	2020-04-15 00:00:00
6844	2020-04-30 14:58:55	2020-03-27 00:00:00
6845	2020-04-30 15:56:41	2020-03-19 00:00:00
6847	2020-04-30 17:15:15	2020-03-19 00:00:00
6848	2020-04-30 17:18:36	2020-03-20 00:00:00
6852	2020-04-30 23:39:19	2020-03-29 00:00:00
6853	2020-05-01 11:34:25	2020-03-28 00:00:00
6856	2020-05-01 18:33:43	2020-04-20 00:00:00
6857	2020-05-01 18:45:34	2020-04-20 00:00:00
6858	2020-05-01 20:53:50	2020-03-30 00:00:00
6860	2020-05-02 09:54:56	2020-03-19 00:00:00
6862	2020-05-02 15:04:34	2020-03-23 00:00:00
6863	2020-05-02 16:54:22	2020-04-12 00:00:00
6864	2020-05-02 17:46:38	2020-03-30 00:00:00
6866	2020-05-02 20:50:55	2020-03-11 00:00:00
6867	2020-05-02 23:01:27	2020-02-26 00:00:00
6868	2020-05-03 07:57:59	2020-04-29 00:00:00
6869	2020-05-03 10:58:59	2020-03-15 00:00:00
6870	2020-05-03 13:54:22	2020-04-04 00:00:00
6875	2020-05-03 23:43:37	2020-03-27 00:00:00
6877	2020-05-04 09:06:15	2020-03-14 00:00:00
6880	2020-05-04 10:34:50	2020-03-12 00:00:00
6881	2020-05-04 11:19:18	2020-03-27 00:00:00
6885	2020-05-04 22:44:21	2020-03-01 00:00:00
6889	2020-05-05 19:10:28	2020-03-31 00:00:00
6891	2020-05-05 22:14:30	2020-03-26 00:00:00
6894	2020-05-06 11:26:08	2020-03-22 00:00:00
6895	2020-05-06 12:12:37	2020-04-24 00:00:00
6897	2020-05-06 14:54:29	2020-03-23 00:00:00
6899	2020-05-06 15:17:57	2020-04-06 00:00:00
6901	2020-05-06 16:15:24	2020-03-16 00:00:00
6902	2020-05-06 17:33:24	2020-05-02 00:00:00
6904	2020-05-06 18:13:58	2020-04-15 00:00:00
6905	2020-05-06 18:22:51	2020-05-02 00:00:00
6906	2020-05-06 18:42:34	2020-03-19 00:00:00
6908	2020-05-06 18:50:52	2020-03-16 00:00:00
6910	2020-05-06 19:10:28	2020-03-19 00:00:00
6911	2020-05-06 19:30:42	2020-03-31 00:00:00
6912	2020-05-06 21:31:58	2020-04-04 00:00:00
6913	2020-05-06 21:32:00	2020-04-03 00:00:00
6914	2020-05-06 21:33:42	2020-04-04 00:00:00
6915	2020-05-06 21:53:23	2020-03-19 00:00:00
6917	2020-05-06 22:23:51	2020-04-02 00:00:00
6918	2020-05-06 23:19:36	2020-03-22 00:00:00
6919	2020-05-06 23:27:38	2020-03-14 00:00:00
6920	2020-05-06 23:50:34	2020-03-23 00:00:00
6921	2020-05-07 02:22:45	2020-05-06 00:00:00
6923	2020-05-07 05:20:09	2020-03-25 00:00:00
6924	2020-05-07 05:36:07	2020-03-18 00:00:00
6925	2020-05-07 06:28:46	2020-03-27 00:00:00
6926	2020-05-07 06:32:57	2020-03-27 00:00:00
6929	2020-05-07 11:09:07	2020-05-06 00:00:00
6931	2020-05-07 11:27:39	2020-03-25 00:00:00
6932	2020-05-07 11:43:51	2020-04-29 00:00:00
6933	2020-05-07 11:47:53	2020-04-06 00:00:00
6935	2020-05-07 12:31:23	2020-04-09 00:00:00
6936	2020-05-07 12:55:32	2020-03-20 00:00:00
6937	2020-05-07 13:05:49	2020-04-23 00:00:00
6938	2020-05-07 14:34:32	2020-04-06 00:00:00
6939	2020-05-07 14:44:16	2020-04-28 00:00:00
6940	2020-05-07 14:46:58	2020-04-22 00:00:00
6941	2020-05-07 15:03:37	2020-04-09 00:00:00
6942	2020-05-07 15:14:09	2020-03-23 00:00:00
6943	2020-05-07 15:49:04	2020-05-06 00:00:00
6944	2020-05-07 16:05:42	2020-04-24 00:00:00
6945	2020-05-07 16:34:12	2020-04-10 00:00:00
6948	2020-05-07 19:29:36	2020-02-06 00:00:00
6951	2020-05-07 21:33:21	2020-04-03 00:00:00
6952	2020-05-07 21:35:05	2020-04-03 00:00:00
6953	2020-05-07 21:37:32	2020-03-16 00:00:00
6955	2020-05-07 22:50:39	2020-04-28 00:00:00
6957	2020-05-07 23:33:17	2020-03-23 00:00:00
6958	2020-05-08 00:05:48	2020-03-23 00:00:00
6961	2020-05-08 01:07:50	2020-04-06 00:00:00
6962	2020-05-08 01:29:48	2020-03-19 00:00:00
6963	2020-05-08 01:32:41	2020-04-21 00:00:00
6965	2020-05-08 07:32:25	2020-03-18 00:00:00
6966	2020-05-08 08:10:52	2020-03-19 00:00:00
6967	2020-05-08 09:09:03	2020-03-30 00:00:00
6968	2020-05-08 09:19:23	2020-03-26 00:00:00
6969	2020-05-08 09:30:28	2020-03-25 00:00:00
6972	2020-05-08 10:57:48	2020-04-07 00:00:00
6973	2020-05-08 11:54:00	2020-04-05 00:00:00
6974	2020-05-08 12:24:29	2020-03-21 00:00:00
6975	2020-05-08 12:34:01	2020-03-22 00:00:00
6976	2020-05-08 13:12:58	2020-05-04 00:00:00
6977	2020-05-08 13:41:20	2020-03-25 00:00:00
6978	2020-05-08 13:58:17	2020-03-27 00:00:00
6980	2020-05-08 14:16:26	2020-03-24 00:00:00
6981	2020-05-08 14:24:47	2020-03-30 00:00:00
6983	2020-05-08 14:47:08	2020-03-17 00:00:00
6984	2020-05-08 15:01:50	2020-05-04 00:00:00
6987	2020-05-08 16:06:00	2019-11-01 00:00:00
6988	2020-05-08 16:29:49	2020-04-02 00:00:00
6990	2020-05-08 16:32:20	2020-03-23 00:00:00
6991	2020-05-08 16:36:48	2020-03-26 00:00:00
6992	2020-05-08 16:43:27	2020-03-18 00:00:00
6995	2020-05-08 17:40:39	2020-03-24 00:00:00
6996	2020-05-08 17:51:49	2020-03-20 00:00:00
6997	2020-05-08 19:38:11	2020-04-01 00:00:00
6998	2020-05-08 20:28:40	2020-03-25 00:00:00
6999	2020-05-08 20:54:21	2020-03-21 00:00:00
7000	2020-05-08 21:16:36	2020-03-28 00:00:00
7001	2020-05-08 21:42:21	2020-03-30 00:00:00
7002	2020-05-08 22:00:09	2020-03-22 00:00:00
7003	2020-05-08 22:04:59	2020-04-25 00:00:00
7004	2020-05-08 22:29:47	2020-03-22 00:00:00
7006	2020-05-08 23:09:18	2020-04-01 00:00:00
7007	2020-05-08 23:23:26	2020-03-26 00:00:00
7008	2020-05-08 23:33:27	2020-03-20 00:00:00
7009	2020-05-09 05:43:02	2020-03-06 00:00:00
7010	2020-05-09 08:56:06	2020-02-28 00:00:00
7012	2020-05-09 10:21:53	2020-03-25 00:00:00
7013	2020-05-09 11:46:36	2020-04-18 00:00:00
7015	2020-05-09 11:54:25	2020-03-21 00:00:00
7016	2020-05-09 12:24:56	2020-03-09 00:00:00
7018	2020-05-09 13:15:35	2020-03-30 00:00:00
7019	2020-05-09 13:42:43	2020-03-20 00:00:00
7021	2020-05-09 15:42:32	2020-04-12 00:00:00
7024	2020-05-09 18:52:42	2020-03-29 00:00:00
7025	2020-05-09 19:11:59	2020-03-13 00:00:00
7026	2020-05-09 21:34:58	2020-04-15 00:00:00
7028	2020-05-09 22:13:09	2020-03-30 00:00:00
7029	2020-05-09 22:43:43	2020-05-03 00:00:00
7030	2020-05-09 23:03:48	2020-03-31 00:00:00
7031	2020-05-09 23:31:01	2020-03-19 00:00:00
7032	2020-05-10 01:08:51	2020-03-13 00:00:00
7036	2020-05-10 11:22:27	2020-03-23 00:00:00
7037	2020-05-10 11:31:21	2020-04-24 00:00:00
7038	2020-05-10 11:44:27	2020-03-24 00:00:00
7039	2020-05-10 12:03:06	2020-05-06 00:00:00
7041	2020-05-10 12:27:07	2020-03-24 00:00:00
7042	2020-05-10 13:25:01	2020-04-23 00:00:00
7043	2020-05-10 13:47:57	2020-04-01 00:00:00
7045	2020-05-10 17:35:53	2020-05-09 00:00:00
7048	2020-05-10 18:51:37	2020-03-25 00:00:00
7049	2020-05-10 19:35:40	2020-03-25 00:00:00
7050	2020-05-10 20:41:01	2020-03-26 00:00:00
7053	2020-05-10 22:29:25	2020-05-08 00:00:00
7054	2020-05-10 22:33:31	2020-05-08 00:00:00
7055	2020-05-10 23:06:57	2020-03-01 00:00:00
7056	2020-05-10 23:16:04	2020-03-23 00:00:00
7057	2020-05-10 23:27:28	2020-03-17 00:00:00
7058	2020-05-11 00:38:32	2020-03-24 00:00:00
7059	2020-05-11 00:44:00	2020-03-24 00:00:00
7060	2020-05-11 01:22:33	2020-03-24 00:00:00
7062	2020-05-11 06:13:32	2020-03-22 00:00:00
7064	2020-05-11 09:56:34	2020-03-31 00:00:00
7067	2020-05-11 11:38:16	2020-03-27 00:00:00
7068	2020-05-11 11:47:13	2020-03-17 00:00:00
7069	2020-05-11 12:21:17	2020-03-17 00:00:00
7072	2020-05-11 13:45:02	2020-03-30 00:00:00
7073	2020-05-11 14:52:53	2020-03-09 00:00:00
7074	2020-05-11 15:55:15	2020-03-29 00:00:00
7076	2020-05-11 17:15:24	2020-03-24 00:00:00
7080	2020-05-11 20:05:37	2020-04-12 00:00:00
7081	2020-05-11 20:32:46	2020-03-26 00:00:00
7082	2020-05-11 22:03:59	2020-03-22 00:00:00
7085	2020-05-11 23:18:37	2020-04-02 00:00:00
7086	2020-05-12 08:47:06	2020-04-13 00:00:00
7087	2020-05-12 08:47:11	2020-03-23 00:00:00
7089	2020-05-12 09:17:29	2020-05-03 00:00:00
7090	2020-05-12 09:52:58	2020-03-13 00:00:00
7091	2020-05-12 13:48:54	2020-03-23 00:00:00
7092	2020-05-12 13:52:23	2020-03-23 00:00:00
7095	2020-05-12 15:58:44	2020-02-03 00:00:00
7097	2020-05-12 19:26:19	2020-03-26 00:00:00
7098	2020-05-12 22:04:40	2020-03-22 00:00:00
7102	2020-05-13 08:31:57	2020-03-13 00:00:00
7103	2020-05-13 09:06:52	2020-03-28 00:00:00
7104	2020-05-13 09:29:11	2020-05-13 00:00:00
7106	2020-05-13 13:55:42	2020-04-05 00:00:00
7107	2020-05-13 15:19:14	2020-04-03 00:00:00
7111	2020-05-13 23:41:49	2020-03-14 00:00:00
7113	2020-05-14 08:15:21	2020-03-25 00:00:00
7114	2020-05-14 13:01:11	2020-03-09 00:00:00
7116	2020-05-14 13:50:51	2020-04-10 00:00:00
7118	2020-05-14 18:08:24	2020-03-14 00:00:00
7120	2020-05-14 22:46:02	2020-05-08 00:00:00
7121	2020-05-15 07:35:55	2020-03-28 00:00:00
7122	2020-05-15 10:38:02	2020-03-22 00:00:00
7124	2020-05-15 14:49:07	2020-04-10 00:00:00
7126	2020-05-16 01:08:33	2020-05-15 00:00:00
7127	2020-05-16 08:39:16	2020-03-29 00:00:00
7128	2020-05-16 10:53:12	2020-03-04 00:00:00
7129	2020-05-16 13:45:46	2020-03-13 00:00:00
7131	2020-05-17 01:02:52	2020-04-02 00:00:00
7132	2020-05-17 14:59:36	2020-03-21 00:00:00
7133	2020-05-17 16:39:17	2020-03-23 00:00:00
7134	2020-05-17 17:06:50	2019-01-04 00:00:00
7135	2020-05-17 19:02:00	2020-04-04 00:00:00
7136	2020-05-17 21:48:40	2020-05-15 00:00:00
7140	2020-05-18 12:39:32	2020-04-02 00:00:00
7145	2020-05-18 18:54:50	2020-03-21 00:00:00
7146	2020-05-18 20:01:18	2020-05-17 00:00:00
7148	2020-05-18 20:35:50	2020-04-11 00:00:00
7149	2020-05-19 00:42:06	2020-03-14 00:00:00
7150	2020-05-19 02:12:28	2020-03-06 00:00:00
7153	2020-05-19 13:22:09	2020-03-20 00:00:00
7154	2020-05-19 14:29:08	2020-04-01 00:00:00
7155	2020-05-19 17:00:02	2020-03-22 00:00:00
7156	2020-05-19 18:18:22	2020-04-15 00:00:00
7157	2020-05-19 20:09:38	2020-04-10 00:00:00
7158	2020-05-19 20:09:58	2020-04-19 00:00:00
7159	2020-05-19 20:17:37	2020-03-10 00:00:00
7161	2020-05-19 22:12:05	2020-04-09 00:00:00
7163	2020-05-20 10:42:42	1985-12-03 00:00:00
7164	2020-05-20 11:34:40	2020-04-08 00:00:00
7165	2020-05-20 12:22:26	2020-04-02 00:00:00
7166	2020-05-20 14:36:42	2020-04-05 00:00:00
7167	2020-05-20 15:45:47	2020-05-19 00:00:00
7168	2020-05-20 17:21:33	2020-04-08 00:00:00
7170	2020-05-20 21:38:52	2020-03-14 00:00:00
7171	2020-05-20 22:26:22	2020-01-29 00:00:00
7172	2020-05-20 22:32:45	2020-03-17 00:00:00
7173	2020-05-20 22:42:48	2020-03-22 00:00:00
7174	2020-05-20 23:08:27	2020-03-08 00:00:00
7175	2020-05-21 00:21:52	2020-03-20 00:00:00
7177	2020-05-21 07:16:03	2020-03-25 00:00:00
7178	2020-05-21 10:01:58	2020-03-24 00:00:00
7179	2020-05-21 10:41:54	2020-04-02 00:00:00
7180	2020-05-21 11:09:23	2020-04-30 00:00:00
7181	2020-05-21 12:39:27	2020-04-01 00:00:00
7183	2020-05-21 20:59:16	2020-05-20 00:00:00
7184	2020-05-21 21:10:43	2020-04-06 00:00:00
7186	2020-05-21 21:41:38	2020-03-18 00:00:00
7187	2020-05-21 22:38:45	2020-03-22 00:00:00
7188	2020-05-22 01:17:34	2020-04-25 00:00:00
7190	2020-05-22 07:29:40	2020-03-21 00:00:00
7191	2020-05-22 07:55:45	2020-03-21 00:00:00
7194	2020-05-22 16:34:31	2020-03-10 00:00:00
7195	2020-05-22 16:39:17	2020-05-15 00:00:00
7196	2020-05-22 17:32:26	2020-03-17 00:00:00
7197	2020-05-22 19:09:30	2020-03-29 00:00:00
7198	2020-05-22 20:32:53	2020-03-30 00:00:00
7199	2020-05-22 20:55:52	2020-03-18 00:00:00
7200	2020-05-22 22:58:01	2020-05-06 00:00:00
7201	2020-05-22 23:38:07	2020-03-25 00:00:00
7202	2020-05-22 23:55:44	2020-05-09 00:00:00
7205	2020-05-23 10:41:09	2020-04-07 00:00:00
7207	2020-05-23 15:31:04	2020-04-25 00:00:00
7208	2020-05-23 16:49:18	2020-03-25 00:00:00
7209	2020-05-23 17:59:13	2020-03-31 00:00:00
7210	2020-05-23 18:00:47	2020-03-21 00:00:00
7211	2020-05-23 19:47:23	2020-03-24 00:00:00
7213	2020-05-23 23:52:23	2020-05-07 00:00:00
7214	2020-05-24 09:29:11	2020-05-23 00:00:00
7218	2020-05-24 14:59:36	2020-03-26 00:00:00
7220	2020-05-24 17:57:59	2020-05-08 00:00:00
7221	2020-05-24 18:11:38	2020-03-23 00:00:00
7222	2020-05-24 18:33:19	2020-04-17 00:00:00
7223	2020-05-24 19:45:14	2020-03-21 00:00:00
7224	2020-05-24 20:04:18	2020-03-20 00:00:00
7225	2020-05-24 22:30:27	2020-03-19 00:00:00
7227	2020-05-24 22:46:35	2020-03-20 00:00:00
7228	2020-05-24 22:47:56	2020-04-26 00:00:00
7229	2020-05-24 23:59:27	2020-05-20 00:00:00
7230	2020-05-25 01:06:35	2020-03-12 00:00:00
7231	2020-05-25 01:54:08	2020-03-23 00:00:00
7232	2020-05-25 08:23:38	2020-03-19 00:00:00
7236	2020-05-25 13:49:48	2020-03-20 00:00:00
7237	2020-05-25 17:06:29	2020-03-19 00:00:00
7238	2020-05-25 17:34:13	2020-04-01 00:00:00
7239	2020-05-25 17:42:16	2020-03-17 00:00:00
7240	2020-05-25 18:58:23	2020-03-16 00:00:00
7242	2020-05-25 20:33:07	2020-03-29 00:00:00
7243	2020-05-25 21:13:08	2020-03-20 00:00:00
7244	2020-05-25 22:18:25	2020-03-18 00:00:00
7245	2020-05-26 09:14:39	2020-03-13 00:00:00
7246	2020-05-26 09:19:38	2020-03-19 00:00:00
7247	2020-05-26 11:57:19	2020-03-18 00:00:00
7248	2020-05-26 12:18:16	2020-04-16 00:00:00
7249	2020-05-26 12:54:50	2020-05-26 00:00:00
7250	2020-05-26 13:57:15	2020-05-15 00:00:00
7252	2020-05-26 14:39:43	2015-03-01 00:00:00
7253	2020-05-26 20:08:26	2020-03-09 00:00:00
7254	2020-05-26 20:30:17	2020-03-25 00:00:00
7255	2020-05-27 00:02:08	2020-03-22 00:00:00
7256	2020-05-27 07:23:42	2020-03-19 00:00:00
7258	2020-05-27 08:53:29	2020-05-24 00:00:00
7259	2020-05-27 14:47:29	2020-03-18 00:00:00
7260	2020-05-27 17:59:03	2020-03-21 00:00:00
7261	2020-05-27 18:10:55	2020-04-18 00:00:00
7262	2020-05-27 18:15:06	2020-04-05 00:00:00
7264	2020-05-27 22:45:00	2020-03-13 00:00:00
7265	2020-05-28 02:58:14	2020-03-19 00:00:00
7266	2020-05-28 05:20:05	2020-05-28 00:00:00
7267	2020-05-28 09:02:01	2020-03-26 00:00:00
7268	2020-05-28 11:29:41	2020-03-28 00:00:00
7271	2020-05-28 21:25:36	2020-03-13 00:00:00
7272	2020-05-29 07:41:20	2020-04-04 00:00:00
7273	2020-05-29 07:56:40	2020-04-20 00:00:00
7274	2020-05-29 08:54:55	2020-03-22 00:00:00
7275	2020-05-29 15:29:19	2020-03-19 00:00:00
7276	2020-05-29 20:09:45	2020-03-15 00:00:00
7277	2020-05-30 20:18:36	2020-05-23 00:00:00
7280	2020-05-30 22:13:37	2020-04-12 00:00:00
7281	2020-05-31 02:20:09	2020-03-24 00:00:00
7282	2020-05-31 06:07:52	2020-03-20 00:00:00
7283	2020-05-31 11:00:13	2020-03-19 00:00:00
7284	2020-05-31 14:13:09	2020-03-28 00:00:00
7286	2020-05-31 16:27:04	2020-05-19 00:00:00
7287	2020-05-31 16:29:51	2020-04-06 00:00:00
7289	2020-05-31 19:39:11	2020-03-25 00:00:00
7293	2020-05-31 23:51:13	2020-03-17 00:00:00
7294	2020-06-01 00:18:38	2020-03-24 00:00:00
7295	2020-06-01 09:09:12	2020-03-20 00:00:00
7297	2020-06-01 09:22:16	2020-04-01 00:00:00
7298	2020-06-01 09:24:33	2020-04-02 00:00:00
7299	2020-06-01 09:55:45	2020-02-01 00:00:00
7300	2020-06-01 10:30:13	2020-04-02 00:00:00
7301	2020-06-01 11:23:41	2020-03-25 00:00:00
7302	2020-06-01 14:21:25	2020-03-28 00:00:00
7304	2020-06-01 16:38:07	2020-03-20 00:00:00
7305	2020-06-01 18:02:31	2020-03-22 00:00:00
7309	2020-06-01 21:54:39	2020-03-26 00:00:00
7310	2020-06-01 22:24:56	2020-03-13 00:00:00
7311	2020-06-01 23:12:58	2020-03-24 00:00:00
7313	2020-06-02 09:59:34	2019-05-18 00:00:00
7315	2020-06-02 13:54:42	2020-03-29 00:00:00
7317	2020-06-02 14:03:26	2020-05-29 00:00:00
7318	2020-06-02 15:12:16	2020-03-13 00:00:00
7319	2020-06-02 18:55:36	2020-03-27 00:00:00
7321	2020-06-02 20:08:20	2020-03-19 00:00:00
7322	2020-06-02 20:17:57	2020-06-01 00:00:00
7323	2020-06-03 01:48:34	2020-06-01 00:00:00
7325	2020-06-03 05:20:35	2020-06-01 00:00:00
7326	2020-06-03 08:59:51	2020-05-09 00:00:00
7327	2020-06-03 09:00:55	2020-05-02 00:00:00
7328	2020-06-03 11:55:54	2020-03-19 00:00:00
7329	2020-06-03 13:42:18	2020-04-04 00:00:00
7330	2020-06-03 17:57:19	2020-06-03 00:00:00
7331	2020-06-03 20:17:15	2020-04-15 00:00:00
7332	2020-06-03 22:47:11	2020-04-12 00:00:00
7333	2020-06-03 23:32:45	2020-03-27 00:00:00
7334	2020-06-04 00:00:36	2020-03-22 00:00:00
7338	2020-06-04 06:22:37	2019-11-05 00:00:00
7339	2020-06-04 13:05:57	2020-03-24 00:00:00
7340	2020-06-04 15:17:54	2020-03-18 00:00:00
7342	2020-06-04 15:20:08	2020-04-25 00:00:00
7344	2020-06-04 22:43:46	2020-03-24 00:00:00
7345	2020-06-05 07:28:26	2020-03-21 00:00:00
7346	2020-06-04 23:16:56	2020-03-12 00:00:00
7347	2020-06-05 12:33:52	2020-03-23 00:00:00
7349	2020-06-05 14:39:21	2020-03-22 00:00:00
7350	2020-06-05 14:55:48	2020-03-25 00:00:00
7351	2020-06-05 15:48:12	2020-03-25 00:00:00
7352	2020-06-05 21:13:29	2020-03-18 00:00:00
7353	2020-06-05 22:11:53	2020-06-01 00:00:00
7354	2020-06-05 22:40:59	2020-03-29 00:00:00
7355	2020-06-05 23:57:39	2020-03-10 00:00:00
7357	2020-06-06 06:38:17	2020-04-10 00:00:00
7358	2020-06-06 09:43:35	2020-06-01 00:00:00
7361	2020-06-06 14:40:23	2020-04-03 00:00:00
7362	2020-06-06 19:30:05	2020-03-24 00:00:00
7363	2020-06-06 20:58:18	2020-03-01 00:00:00
7364	2020-06-06 20:58:20	2020-03-20 00:00:00
7365	2020-06-06 22:34:25	2020-06-03 00:00:00
7366	2020-06-07 00:00:45	2020-02-26 00:00:00
7367	2020-06-07 10:04:30	2020-03-16 00:00:00
7368	2020-06-07 14:11:06	2020-03-20 00:00:00
7369	2020-06-07 18:24:54	2020-06-04 00:00:00
7370	2020-06-07 20:11:25	2020-03-24 00:00:00
7371	2020-06-07 23:13:04	2020-03-29 00:00:00
7372	2020-06-08 10:50:09	2020-03-10 00:00:00
7373	2020-06-08 13:46:00	2020-04-08 00:00:00
7374	2020-06-08 14:14:16	2020-03-23 00:00:00
7375	2020-06-08 15:23:33	2020-03-12 00:00:00
7376	2020-06-08 18:13:35	2020-03-16 00:00:00
7377	2020-06-08 17:21:35	2020-04-20 00:00:00
7378	2020-06-08 21:39:54	2020-03-19 00:00:00
7379	2020-06-09 01:48:09	2020-06-08 00:00:00
7380	2020-06-09 07:22:09	2020-03-23 00:00:00
7381	2020-06-09 09:57:23	2020-06-01 00:00:00
7387	2020-06-09 20:39:51	2020-03-23 00:00:00
7388	2020-06-09 22:16:24	2020-03-31 00:00:00
7390	2020-06-10 03:45:46	2020-03-22 00:00:00
7393	2020-06-10 15:48:37	2020-03-20 00:00:00
7394	2020-06-10 16:10:56	2020-03-16 00:00:00
7395	2020-06-10 16:19:39	2020-03-21 00:00:00
7396	2020-06-10 19:16:12	2020-03-24 00:00:00
7397	2020-06-10 20:05:26	2020-03-15 00:00:00
7398	2020-06-10 20:43:54	2020-02-25 00:00:00
7399	2020-06-10 20:55:55	2020-03-15 00:00:00
7402	2020-06-11 01:51:13	2020-03-29 00:00:00
7403	2020-06-11 13:55:17	2020-04-17 00:00:00
7404	2020-06-11 14:52:17	2020-04-10 00:00:00
7405	2020-06-11 16:44:17	2020-03-21 00:00:00
7407	2020-06-11 17:11:15	2020-03-26 00:00:00
7408	2020-06-11 19:09:24	2020-04-14 00:00:00
7409	2020-06-11 22:29:47	2020-03-31 00:00:00
7410	2020-06-11 22:59:14	2020-03-12 00:00:00
7412	2020-06-12 01:10:15	2020-03-28 00:00:00
7413	2020-06-12 10:28:42	2020-03-20 00:00:00
7414	2020-06-12 13:05:57	2020-03-23 00:00:00
7415	2020-06-12 16:06:27	2020-03-25 00:00:00
7416	2020-06-12 16:54:19	2020-03-19 00:00:00
7417	2020-06-12 21:09:48	2020-03-20 00:00:00
7418	2020-06-12 21:54:04	2020-03-21 00:00:00
7419	2020-06-12 23:02:01	2020-03-18 00:00:00
7420	2020-06-12 23:07:33	2020-06-08 00:00:00
7421	2020-06-13 00:03:24	2020-03-21 00:00:00
7422	2020-06-13 06:33:15	2020-03-25 00:00:00
7425	2020-06-13 14:23:04	2020-01-06 00:00:00
7426	2020-06-13 15:15:04	2020-05-13 00:00:00
7428	2020-06-13 19:18:53	2020-03-28 00:00:00
7429	2020-06-13 22:24:18	2020-03-17 00:00:00
7430	2020-06-13 22:39:56	2020-06-07 00:00:00
7432	2020-06-14 00:34:58	2020-03-30 00:00:00
7433	2020-06-14 08:31:06	2020-03-23 00:00:00
7434	2020-06-14 08:33:27	2020-03-22 00:00:00
7436	2020-06-14 09:28:43	2020-06-01 00:00:00
7437	2020-06-14 10:28:56	2020-03-30 00:00:00
7439	2020-06-14 19:43:41	2020-04-03 00:00:00
7440	2020-06-14 19:54:50	2020-04-03 00:00:00
7442	2020-06-14 21:30:45	2020-03-27 00:00:00
7443	2020-06-14 21:36:25	2020-04-09 00:00:00
7445	2020-06-14 23:20:25	2020-03-27 00:00:00
7447	2020-06-15 12:11:27	2020-03-14 00:00:00
7448	2020-06-15 15:09:49	2020-03-21 00:00:00
7449	2020-06-15 17:55:57	2020-03-21 00:00:00
7450	2020-06-15 23:08:56	2020-03-30 00:00:00
7451	2020-06-15 23:19:37	2020-04-06 00:00:00
7453	2020-06-16 07:00:33	2020-06-12 00:00:00
7456	2020-06-16 14:23:56	2020-03-19 00:00:00
7457	2020-06-16 15:07:05	2020-03-28 00:00:00
7458	2020-06-16 19:19:27	2020-04-10 00:00:00
7460	2020-06-16 19:35:39	2020-04-27 00:00:00
7461	2020-06-16 22:11:01	2020-03-04 00:00:00
7464	2020-06-17 00:38:30	2020-03-17 00:00:00
7465	2020-06-17 08:20:34	2020-03-20 00:00:00
7467	2020-06-17 08:55:47	2020-04-03 00:00:00
7474	2020-06-17 18:59:04	2020-03-02 00:00:00
7475	2020-06-17 20:30:52	2020-04-10 00:00:00
7477	2020-06-17 22:41:01	2020-03-26 00:00:00
7479	2020-06-18 02:40:43	2020-06-15 00:00:00
7481	2020-06-18 11:41:08	2020-04-17 00:00:00
7482	2020-06-18 13:13:04	2020-03-25 00:00:00
7483	2020-06-18 21:49:33	2020-03-24 00:00:00
7485	2020-06-18 23:13:27	2020-03-20 00:00:00
7486	2020-06-18 23:48:04	2020-06-09 00:00:00
7487	2020-06-19 09:38:08	2020-03-22 00:00:00
7488	2020-06-19 12:32:10	2020-03-30 00:00:00
7489	2020-06-19 13:50:07	2020-03-10 00:00:00
7491	2020-06-19 14:41:50	2020-03-17 00:00:00
7493	2020-06-19 16:15:26	2020-03-23 00:00:00
7494	2020-06-19 19:47:21	2020-03-21 00:00:00
7495	2020-06-20 04:57:25	2020-03-14 00:00:00
7498	2020-06-20 08:16:00	2020-03-18 00:00:00
7500	2020-06-20 08:26:30	2020-04-15 00:00:00
7501	2020-06-20 14:01:27	2020-06-16 00:00:00
7502	2020-06-20 21:33:34	2020-03-31 00:00:00
7503	2020-06-20 21:47:36	2020-03-15 00:00:00
7504	2020-06-20 23:27:27	2020-06-18 00:00:00
7505	2020-06-21 02:39:42	2020-06-18 00:00:00
7506	2020-06-21 02:47:34	2020-03-30 00:00:00
7507	2020-06-21 11:30:56	2020-03-17 00:00:00
7508	2020-06-21 20:00:49	2020-03-14 00:00:00
7509	2020-06-21 21:25:02	2020-03-17 00:00:00
7510	2020-06-21 22:25:42	2020-06-21 00:00:00
7511	2020-06-21 22:32:20	2020-04-05 00:00:00
7512	2020-06-22 00:13:16	2020-03-26 00:00:00
7513	2020-06-22 02:12:03	2020-03-15 00:00:00
7514	2020-06-22 11:17:25	2020-03-22 00:00:00
7515	2020-06-22 12:29:07	2020-03-25 00:00:00
7516	2020-06-22 14:10:15	2020-03-17 00:00:00
7517	2020-06-22 17:07:31	2020-03-22 00:00:00
7518	2020-06-22 15:23:21	2020-03-16 00:00:00
7519	2020-06-22 17:41:56	2020-03-30 00:00:00
7520	2020-06-22 18:15:52	2020-04-03 00:00:00
7521	2020-06-22 18:49:53	2020-04-15 00:00:00
7523	2020-06-22 21:02:36	2020-06-13 00:00:00
7524	2020-06-22 22:13:16	2020-04-11 00:00:00
7525	2020-06-22 22:29:15	2020-03-15 00:00:00
7526	2020-06-22 23:24:10	2020-03-23 00:00:00
7529	2020-06-23 17:10:50	2020-03-26 00:00:00
7532	2020-06-23 21:51:50	2020-03-20 00:00:00
7533	2020-06-23 21:55:36	2020-03-09 00:00:00
7536	2020-06-23 23:01:53	2020-03-31 00:00:00
7537	2020-06-24 13:47:32	2020-04-18 00:00:00
7538	2020-06-24 14:02:50	2020-03-19 00:00:00
7539	2020-06-24 15:59:34	2020-03-30 00:00:00
7540	2020-06-24 17:02:40	2020-03-03 00:00:00
7541	2020-06-24 20:01:01	2020-04-11 00:00:00
7542	2020-06-24 20:01:51	2020-03-20 00:00:00
7543	2020-06-24 22:54:11	2020-03-18 00:00:00
7547	2020-06-25 11:52:55	2020-03-14 00:00:00
7548	2020-06-25 12:35:17	2020-03-26 00:00:00
7549	2020-06-25 18:18:24	2020-03-14 00:00:00
7550	2020-06-25 18:49:36	2020-04-21 00:00:00
7551	2020-06-25 19:41:03	2020-03-19 00:00:00
7553	2020-06-25 22:46:17	2020-03-30 00:00:00
7554	2020-06-25 23:16:57	2020-03-24 00:00:00
7555	2020-06-26 00:02:15	2020-03-18 00:00:00
7556	2020-06-26 00:08:09	2020-02-24 00:00:00
7557	2020-06-26 08:51:27	2020-06-25 00:00:00
7558	2020-06-26 09:31:39	2020-03-21 00:00:00
7559	2020-06-26 10:18:26	2020-03-21 00:00:00
7560	2020-06-26 17:48:39	2020-03-23 00:00:00
7561	2020-06-26 18:48:59	2020-03-10 00:00:00
7563	2020-06-26 22:08:52	2020-06-20 00:00:00
7565	2020-06-27 01:31:39	2020-06-23 00:00:00
7566	2020-06-27 09:08:03	2020-03-12 00:00:00
7567	2020-06-27 10:31:28	2020-03-24 00:00:00
7568	2020-06-27 10:43:11	2020-03-22 00:00:00
7569	2020-06-27 11:12:06	2020-04-10 00:00:00
7571	2020-06-28 00:57:47	2020-05-09 00:00:00
7572	2020-06-28 14:22:47	2020-03-15 00:00:00
7573	2020-06-28 16:06:50	2020-03-31 00:00:00
7574	2020-06-28 16:30:30	2020-03-19 00:00:00
7578	2020-06-30 10:24:17	2020-03-03 00:00:00
7579	2020-06-30 09:46:32	2020-03-20 00:00:00
7581	2020-06-30 14:54:55	2020-03-23 00:00:00
7583	2020-06-30 21:14:36	2020-02-26 00:00:00
7584	2020-06-30 22:04:43	2020-03-23 00:00:00
7586	2020-07-01 09:55:26	2020-03-11 00:00:00
7587	2020-07-01 09:59:48	2020-03-23 00:00:00
7588	2020-07-01 10:13:21	2020-03-20 00:00:00
7589	2020-07-01 15:06:51	2020-03-26 00:00:00
7590	2020-07-01 19:41:45	2020-03-23 00:00:00
7591	2020-07-01 20:42:15	2020-03-31 00:00:00
7593	2020-07-01 23:00:50	2020-07-01 00:00:00
7594	2020-07-02 00:14:55	2020-03-16 00:00:00
7595	2020-07-02 00:29:22	2020-05-14 00:00:00
7600	2020-07-03 06:23:05	2020-06-29 00:00:00
7602	2020-07-03 11:20:34	2020-06-01 00:00:00
7603	2020-07-03 13:51:08	2020-05-26 00:00:00
7604	2020-07-03 15:58:22	2020-03-19 00:00:00
7605	2020-07-03 21:29:18	2020-02-25 00:00:00
7607	2020-07-04 06:41:27	2020-04-28 00:00:00
7608	2020-07-04 07:17:45	2020-03-27 00:00:00
7609	2020-07-04 12:58:03	2020-03-21 00:00:00
7610	2020-07-04 14:36:20	2020-03-27 00:00:00
7611	2020-07-04 14:42:48	2020-03-17 00:00:00
7612	2020-07-04 18:43:37	2020-03-27 00:00:00
7614	2020-07-04 22:32:49	2020-03-19 00:00:00
7617	2020-07-04 23:35:09	2020-03-26 00:00:00
7619	2020-07-05 08:37:56	2020-03-22 00:00:00
7620	2020-07-05 13:46:57	2020-03-23 00:00:00
7621	2020-07-05 14:50:11	2020-07-01 00:00:00
7622	2020-07-05 17:01:05	2020-02-15 00:00:00
7623	2020-07-05 18:29:30	2020-07-03 00:00:00
7625	2020-07-05 19:53:53	2020-06-05 00:00:00
7626	2020-07-05 22:21:31	2020-03-17 00:00:00
7627	2020-07-05 23:11:24	2020-03-04 00:00:00
7628	2020-07-06 01:27:32	2020-06-25 00:00:00
7629	2020-07-06 05:01:31	2020-07-05 00:00:00
7630	2020-07-06 09:52:21	2020-06-29 00:00:00
7631	2020-07-06 09:53:25	2020-07-06 00:00:00
7632	2020-07-06 09:56:28	2020-03-26 00:00:00
7634	2020-07-06 17:27:45	2020-03-26 00:00:00
7636	2020-07-06 21:18:55	2020-03-23 00:00:00
7637	2020-07-06 22:47:49	2020-03-28 00:00:00
7639	2020-07-07 08:34:41	2020-04-14 00:00:00
7640	2020-07-07 09:13:12	2020-03-27 00:00:00
7644	2020-07-07 18:06:31	2020-03-29 00:00:00
7645	2020-07-07 19:11:47	2020-07-07 00:00:00
7646	2020-07-07 21:14:39	2020-03-14 00:00:00
7647	2020-07-07 22:23:24	2020-03-28 00:00:00
7648	2020-07-08 08:40:59	2020-04-07 00:00:00
7649	2020-07-08 09:52:53	2020-06-30 00:00:00
7650	2020-07-08 13:34:22	2020-03-23 00:00:00
7655	2020-07-08 20:46:51	2020-03-24 00:00:00
7658	2020-07-08 22:54:04	2020-06-23 00:00:00
7659	2020-07-08 23:30:28	2020-03-10 00:00:00
7660	2020-07-09 04:49:17	2020-04-01 00:00:00
7661	2020-07-09 16:55:06	2020-05-15 00:00:00
7663	2020-07-09 22:14:08	2020-04-01 00:00:00
7665	2020-07-09 23:25:35	2020-03-30 00:00:00
7666	2020-07-10 00:02:26	2020-07-09 00:00:00
7669	2020-07-10 11:37:45	2020-03-18 00:00:00
7670	2020-07-10 13:16:24	2020-05-10 00:00:00
7671	2020-07-10 22:45:51	2020-07-02 00:00:00
7672	2020-07-11 07:23:21	2020-03-25 00:00:00
7674	2020-07-11 11:10:18	2020-06-20 00:00:00
7675	2020-07-11 16:22:37	2020-07-09 00:00:00
7676	2020-07-12 14:04:05	2020-03-25 00:00:00
7677	2020-07-12 14:14:04	2020-07-11 00:00:00
7679	2020-07-12 17:46:52	2020-03-28 00:00:00
7680	2020-07-13 06:49:46	2020-03-30 00:00:00
7681	2020-07-13 16:19:51	2020-07-12 00:00:00
7682	2020-07-13 16:30:43	2020-06-17 00:00:00
7687	2020-07-14 23:56:19	2020-03-19 00:00:00
7688	2020-07-15 07:22:23	2020-07-11 00:00:00
7689	2020-07-15 07:31:53	2020-07-11 00:00:00
7690	2020-07-15 07:56:34	2020-03-27 00:00:00
7691	2020-07-15 08:00:02	2020-03-13 00:00:00
7692	2020-07-15 11:01:00	2020-03-18 00:00:00
7695	2020-07-15 14:32:54	2020-03-27 00:00:00
7696	2020-07-15 22:03:57	2020-07-11 00:00:00
7697	2020-07-15 23:23:53	2020-03-17 00:00:00
7698	2020-07-16 08:16:07	2020-07-15 00:00:00
7699	2020-07-16 12:28:26	2020-02-12 00:00:00
7700	2020-07-16 13:23:56	2020-03-16 00:00:00
7703	2020-07-17 00:00:06	2020-03-30 00:00:00
7704	2020-07-17 07:18:27	2020-07-17 00:00:00
7710	2020-07-17 22:16:48	2020-05-10 00:00:00
7712	2020-07-18 15:42:22	2020-03-25 00:00:00
7713	2020-07-19 07:53:05	2020-01-29 00:00:00
7715	2020-07-19 08:51:56	2020-05-01 00:00:00
7717	2020-07-19 11:55:04	2020-03-28 00:00:00
7718	2020-07-19 12:07:00	2020-04-04 00:00:00
7719	2020-07-19 12:12:39	2020-03-28 00:00:00
7720	2020-07-19 14:14:15	2020-07-15 00:00:00
7721	2020-07-19 18:25:03	2020-06-24 00:00:00
7722	2020-07-20 00:54:24	2020-03-01 00:00:00
7723	2020-07-20 01:33:40	2020-03-27 00:00:00
7724	2020-07-20 18:36:50	2020-07-19 00:00:00
7725	2020-07-20 21:22:19	2020-07-19 00:00:00
7726	2020-07-20 22:34:33	2020-03-20 00:00:00
7727	2020-07-21 10:25:06	2020-07-09 00:00:00
7728	2020-07-21 14:33:44	2020-07-20 00:00:00
7729	2020-07-21 23:03:09	2020-07-20 00:00:00
7730	2020-07-21 23:25:09	2020-07-15 00:00:00
7731	2020-07-22 05:10:56	2020-07-10 00:00:00
7732	2020-07-22 10:57:24	2020-03-09 00:00:00
7733	2020-07-22 19:00:12	2020-04-27 00:00:00
7734	2020-07-22 21:33:43	2020-07-19 00:00:00
7735	2020-07-22 23:02:39	2020-07-21 00:00:00
7736	2020-07-23 01:10:37	2020-03-10 00:00:00
7737	2020-07-23 03:50:13	2020-06-30 00:00:00
7742	2020-07-23 15:52:08	2020-04-22 00:00:00
7744	2020-07-23 20:05:18	2020-07-23 00:00:00
7745	2020-07-23 20:32:44	2020-07-11 00:00:00
7746	2020-07-24 10:52:15	2020-03-16 00:00:00
7747	2020-07-24 11:39:27	2020-07-23 00:00:00
7748	2020-07-24 15:26:12	2020-07-24 00:00:00
7749	2020-07-24 18:42:32	2020-04-01 00:00:00
7750	2020-07-24 20:19:16	2020-03-20 00:00:00
7754	2020-07-25 13:25:28	2020-04-03 00:00:00
7755	2020-07-25 19:04:56	2020-03-25 00:00:00
7757	2020-07-26 17:34:04	2020-07-18 00:00:00
7759	2020-07-26 22:01:14	2020-03-23 00:00:00
7760	2020-07-27 12:18:22	2020-07-23 00:00:00
7762	2020-07-27 16:59:59	2020-03-10 00:00:00
7763	2020-07-27 17:11:33	2020-07-25 00:00:00
7765	2020-07-28 19:16:33	2020-07-26 00:00:00
7766	2020-07-29 08:23:53	2020-04-23 00:00:00
7767	2020-07-29 10:23:25	2020-07-06 00:00:00
7768	2020-07-29 15:16:11	2020-03-02 00:00:00
7770	2020-07-29 18:34:09	2020-03-23 00:00:00
7771	2020-07-30 08:02:35	2020-04-08 00:00:00
7774	2020-08-01 20:18:38	2020-03-30 00:00:00
7777	2020-08-02 16:06:30	2020-07-31 00:00:00
7778	2020-08-02 19:01:32	2020-04-28 00:00:00
7780	2020-08-02 21:07:10	2020-07-23 00:00:00
7783	2020-08-03 08:24:13	2020-06-25 00:00:00
7784	2020-08-03 16:41:39	2020-03-10 00:00:00
7785	2020-08-03 18:09:07	2020-08-01 00:00:00
7786	2020-08-03 19:13:09	2020-08-02 00:00:00
7788	2020-08-04 09:32:30	2020-06-25 00:00:00
7789	2020-08-04 13:45:38	2020-08-02 00:00:00
7793	2020-08-05 12:04:55	2020-08-02 00:00:00
7795	2020-08-05 16:33:40	2020-04-04 00:00:00
7797	2020-08-06 12:00:51	2020-03-24 00:00:00
7799	2020-08-06 13:13:44	2020-08-05 00:00:00
7800	2020-08-06 15:41:44	2020-08-03 00:00:00
7801	2020-08-06 16:13:35	2020-07-15 00:00:00
7803	2020-08-06 19:52:10	2020-03-27 00:00:00
7805	2020-08-06 22:40:59	2020-08-03 00:00:00
7806	2020-08-06 23:40:59	2020-07-29 00:00:00
7807	2020-08-07 08:49:59	2020-08-04 00:00:00
7810	2020-08-07 16:51:03	2020-04-02 00:00:00
7811	2020-08-07 22:13:50	2020-07-30 00:00:00
7812	2020-08-07 23:19:35	2020-08-02 00:00:00
7813	2020-08-08 09:35:01	2020-08-08 00:00:00
7814	2020-08-08 13:00:47	2020-03-04 00:00:00
7815	2020-08-08 14:58:53	2020-03-31 00:00:00
7816	2020-08-08 22:18:11	2020-03-19 00:00:00
7817	2020-08-09 12:41:19	2020-08-04 00:00:00
7819	2020-08-09 21:04:32	2020-08-06 00:00:00
7820	2020-08-09 21:31:21	2020-03-16 00:00:00
7821	2020-08-10 10:43:37	2020-07-20 00:00:00
7822	2020-08-10 10:50:57	2020-07-20 00:00:00
7823	2020-08-10 12:15:25	2020-03-14 00:00:00
7827	2020-08-10 17:02:30	2020-08-08 00:00:00
7828	2020-08-10 18:27:13	2020-08-08 00:00:00
7829	2020-08-11 11:28:20	2020-03-17 00:00:00
7830	2020-08-11 12:44:42	2020-03-25 00:00:00
7832	2020-08-11 19:08:06	2020-08-04 00:00:00
7834	2020-08-11 20:38:44	2020-03-03 00:00:00
7835	2020-08-11 20:49:34	2020-08-10 00:00:00
7836	2020-08-11 21:11:42	2020-08-11 00:00:00
7838	2020-08-12 00:18:49	2020-08-11 00:00:00
7839	2020-08-12 01:01:12	2020-08-08 00:00:00
7841	2020-08-12 18:20:28	2020-08-10 00:00:00
7842	2020-08-12 21:11:53	2020-08-10 00:00:00
7844	2020-08-13 01:14:04	2020-03-22 00:00:00
7846	2020-08-13 11:10:26	2020-07-31 00:00:00
7847	2020-08-13 12:09:21	2020-08-08 00:00:00
7848	2020-08-13 13:30:26	2020-03-30 00:00:00
7850	2020-08-13 17:48:23	2020-08-10 00:00:00
7851	2020-08-13 19:17:43	2020-08-10 00:00:00
7853	2020-08-14 11:51:03	2020-05-23 00:00:00
7854	2020-08-14 16:06:03	2020-08-10 00:00:00
7855	2020-08-14 17:22:24	2020-08-11 00:00:00
7856	2020-08-15 16:16:49	2020-02-28 00:00:00
7860	2020-08-15 20:59:06	2020-08-14 00:00:00
7861	2020-08-15 22:12:37	2020-08-12 00:00:00
7863	2020-08-16 09:24:57	2020-03-23 00:00:00
7866	2020-08-16 21:34:38	2020-03-20 00:00:00
7867	2020-08-16 23:11:59	2020-08-02 00:00:00
7868	2020-08-17 10:59:48	2020-03-31 00:00:00
7869	2020-08-17 14:40:33	2020-04-04 00:00:00
7870	2020-08-17 14:59:30	2020-03-14 00:00:00
7871	2020-08-17 17:08:49	2020-08-14 00:00:00
7872	2020-08-17 20:18:18	2020-08-15 00:00:00
7874	2020-08-19 10:01:53	2020-03-26 00:00:00
7875	2020-08-19 11:16:16	2020-05-03 00:00:00
7876	2020-08-19 11:31:18	2020-08-19 00:00:00
7877	2020-08-19 14:55:36	2020-08-17 00:00:00
7878	2020-08-19 15:17:08	2020-03-09 00:00:00
7879	2020-08-19 18:32:18	2020-04-14 00:00:00
7880	2020-08-19 19:17:02	2020-08-17 00:00:00
7884	2020-08-20 10:31:12	2020-08-19 00:00:00
7885	2020-08-20 17:51:34	2020-08-18 00:00:00
7886	2020-08-20 18:56:42	2020-03-18 00:00:00
7887	2020-08-20 20:15:36	2020-08-18 00:00:00
7889	2020-08-20 22:59:51	2020-08-17 00:00:00
7891	2020-08-21 00:31:34	2020-08-14 00:00:00
7892	2020-08-21 12:17:25	2020-03-09 00:00:00
7893	2020-08-21 12:34:10	2020-03-23 00:00:00
7894	2020-08-21 13:08:18	2020-08-21 00:00:00
7896	2020-08-21 16:59:36	2020-08-17 00:00:00
7897	2020-08-21 20:13:23	2020-08-17 00:00:00
7898	2020-08-21 20:19:20	2020-08-21 00:00:00
7899	2020-08-21 21:58:33	2020-08-16 00:00:00
7900	2020-08-21 22:23:39	2020-04-09 00:00:00
7901	2020-08-22 09:59:03	2020-04-05 00:00:00
7902	2020-08-22 10:04:14	2020-06-15 00:00:00
7904	2020-08-22 23:17:37	2020-08-21 00:00:00
7905	2020-08-23 02:24:13	2020-08-23 00:00:00
7906	2020-08-23 13:17:39	2020-03-30 00:00:00
7907	2020-08-23 16:43:43	2020-08-21 00:00:00
7909	2020-08-23 22:00:47	2020-08-21 00:00:00
7912	2020-08-24 20:36:42	2020-08-23 00:00:00
7914	2020-08-25 14:17:00	2020-08-25 00:00:00
7915	2020-08-25 15:28:05	2020-08-24 00:00:00
7918	2020-08-25 19:29:52	2020-03-20 00:00:00
7919	2020-08-25 21:23:43	2020-03-20 00:00:00
7920	2020-08-26 00:12:56	2020-08-23 00:00:00
7921	2020-08-26 07:37:41	2020-08-26 00:00:00
7924	2020-08-26 23:25:24	2020-08-23 00:00:00
7926	2020-08-27 09:44:21	2020-03-26 00:00:00
7927	2020-08-27 10:24:06	2020-08-18 00:00:00
7929	2020-08-27 16:45:10	2020-03-18 00:00:00
7930	2020-08-27 21:19:51	2020-08-24 00:00:00
7932	2020-08-28 07:08:49	2020-08-27 00:00:00
7933	2020-08-28 07:55:48	2020-03-26 00:00:00
7934	2020-08-28 10:08:34	2020-04-20 00:00:00
7936	2020-08-28 12:15:37	2020-04-01 00:00:00
7939	2020-08-28 16:25:36	2020-03-26 00:00:00
7940	2020-08-28 17:22:58	2020-08-21 00:00:00
7943	2020-08-28 23:10:46	2020-08-27 00:00:00
7944	2020-08-28 23:17:07	2020-03-17 00:00:00
7945	2020-08-29 02:30:47	2020-08-27 00:00:00
7946	2020-08-29 12:51:01	2020-08-08 00:00:00
7947	2020-08-29 13:39:20	2020-08-22 00:00:00
7948	2020-08-29 15:39:21	2020-08-25 00:00:00
7950	2020-08-29 17:24:49	2020-08-22 00:00:00
7952	2020-08-29 18:54:13	2020-08-21 00:00:00
7953	2020-08-29 18:55:47	2020-08-25 00:00:00
7954	2020-08-29 19:30:54	2020-08-22 00:00:00
7955	2020-08-29 20:08:01	2020-05-14 00:00:00
7956	2020-08-29 20:17:32	2020-03-30 00:00:00
7957	2020-08-29 20:26:18	2020-03-14 00:00:00
7958	2020-08-29 21:18:34	2020-08-26 00:00:00
7960	2020-08-29 22:36:28	2020-07-28 00:00:00
7961	2020-08-29 23:56:49	2020-04-03 00:00:00
7962	2020-08-30 11:37:43	2020-08-26 00:00:00
7963	2020-08-30 12:44:23	2020-06-15 00:00:00
7965	2020-08-30 15:16:32	2020-08-25 00:00:00
7967	2020-08-30 16:29:10	2020-03-18 00:00:00
7969	2020-08-30 19:00:33	2020-03-08 00:00:00
7971	2020-08-31 09:32:35	2020-03-13 00:00:00
7972	2020-08-31 10:36:52	2020-08-23 00:00:00
7973	2020-08-31 11:27:27	2020-08-29 00:00:00
7974	2020-08-31 13:21:13	2020-03-17 00:00:00
7975	2020-08-31 14:42:33	2020-08-29 00:00:00
7976	2020-08-31 15:15:06	2020-08-29 00:00:00
7979	2020-08-31 23:03:56	2020-08-27 00:00:00
7981	2020-08-31 23:39:05	2020-08-18 00:00:00
7982	2020-09-01 00:08:36	2020-04-20 00:00:00
7984	2020-09-01 17:50:08	2020-08-31 00:00:00
7985	2020-09-01 20:47:44	2020-04-03 00:00:00
7986	2020-09-01 21:37:47	2020-08-31 00:00:00
7987	2020-09-01 22:01:29	2020-04-10 00:00:00
7988	2020-09-01 22:08:31	2020-08-29 00:00:00
7989	2020-09-01 23:11:09	2020-08-31 00:00:00
7992	2020-09-02 13:17:26	2020-08-29 00:00:00
7993	2020-09-02 16:14:43	2020-08-26 00:00:00
7994	2020-09-02 16:26:34	2020-08-01 00:00:00
7996	2020-09-02 20:52:55	2020-03-25 00:00:00
7997	2020-09-02 23:31:58	2020-08-31 00:00:00
7999	2020-09-02 23:56:57	2020-08-31 00:00:00
8000	2020-09-02 23:59:48	2020-08-31 00:00:00
8001	2020-09-03 00:28:07	2020-04-11 00:00:00
8003	2020-09-03 13:25:17	2020-09-03 00:00:00
8006	2020-09-03 19:26:14	2020-09-01 00:00:00
8007	2020-09-03 22:34:44	2020-09-01 00:00:00
8008	2020-09-04 01:08:47	2020-03-05 00:00:00
8009	2020-09-04 08:43:43	2020-09-02 00:00:00
8010	2020-09-04 13:12:57	2020-03-20 00:00:00
8011	2020-09-04 13:28:17	2020-08-31 00:00:00
8012	2020-09-04 18:17:21	2020-09-04 00:00:00
8013	2020-09-04 21:06:24	2020-02-24 00:00:00
8015	2020-09-05 00:13:55	2020-09-02 00:00:00
8016	2020-09-05 10:26:55	2020-08-31 00:00:00
8017	2020-09-05 12:56:06	2020-09-01 00:00:00
8021	2020-09-05 15:08:39	2020-09-03 00:00:00
8022	2020-09-05 15:39:00	2020-08-26 00:00:00
8023	2020-09-05 18:21:54	2020-09-04 00:00:00
8024	2020-09-05 20:46:50	2020-09-02 00:00:00
8025	2020-09-05 22:26:05	2020-03-29 00:00:00
8027	2020-09-06 08:30:25	2020-03-30 00:00:00
8028	2020-09-06 13:59:41	2020-08-31 00:00:00
8029	2020-09-06 18:14:46	2020-08-26 00:00:00
8030	2020-09-06 19:59:18	2020-04-01 00:00:00
8031	2020-09-06 21:58:20	2020-09-06 00:00:00
8032	2020-09-06 23:20:33	2020-09-03 00:00:00
8036	2020-09-07 10:19:07	2020-09-06 00:00:00
8037	2020-09-07 10:34:13	2020-09-05 00:00:00
8038	2020-09-07 13:13:56	2020-09-03 00:00:00
[truncated: 2,629 more rows]

## Sheet: data_figure2
	date	dep	indicator	curfewDATE
1519	2020-11-03	01	ER COVID-19 ratio	October 24
1513	2020-11-02	01	Hospital adm. post ER	October 24
3703	2020-10-31	02	ER COVID-19 ratio	No curfew
37031	2020-10-31	02	Hospital adm. post ER	No curfew
5935	2020-11-05	03	ER COVID-19 ratio	No curfew
59351	2020-11-05	03	Hospital adm. post ER	No curfew
8431	2020-12-24	04	ER COVID-19 ratio	No curfew
84311	2020-12-24	04	Hospital adm. post ER	No curfew
10381	2020-11-12	05	ER COVID-19 ratio	October 24
10351	2020-11-07	05	Hospital adm. post ER	October 24
12559	2020-11-08	06	ER COVID-19 ratio	October 24
12553	2020-11-07	06	Hospital adm. post ER	October 24
14773	2020-11-10	07	ER COVID-19 ratio	October 24
14731	2020-11-03	07	Hospital adm. post ER	October 24
16987	2020-11-12	08	ER COVID-19 ratio	October 24
169871	2020-11-12	08	Hospital adm. post ER	October 24
19105	2020-10-29	09	ER COVID-19 ratio	October 24
191051	2020-10-29	09	Hospital adm. post ER	October 24
21427	2020-11-18	10	ER COVID-19 ratio	October 24
21367	2020-11-08	10	Hospital adm. post ER	October 24
23515	2020-10-30	11	ER COVID-19 ratio	No curfew
23497	2020-10-27	11	Hospital adm. post ER	No curfew
25795	2020-11-12	12	ER COVID-19 ratio	October 24
25801	2020-11-13	12	Hospital adm. post ER	October 24
27919	2020-10-30	13	ER COVID-19 ratio	October 17
27949	2020-11-04	13	Hospital adm. post ER	October 17
30121	2020-10-30	14	ER COVID-19 ratio	October 24
30169	2020-11-07	14	Hospital adm. post ER	October 24
32281	2020-10-23	15	ER COVID-19 ratio	No curfew
322811	2020-10-23	15	Hospital adm. post ER	No curfew
34591	2020-11-10	16	ER COVID-19 ratio	No curfew
345911	2020-11-10	16	Hospital adm. post ER	No curfew
36787	2020-11-09	17	ER COVID-19 ratio	No curfew
367871	2020-11-09	17	Hospital adm. post ER	No curfew
38923	2020-10-29	18	ER COVID-19 ratio	No curfew
389231	2020-10-29	18	Hospital adm. post ER	No curfew
41185	2020-11-08	19	ER COVID-19 ratio	No curfew
41191	2020-11-09	19	Hospital adm. post ER	No curfew
43423	2020-11-14	21	ER COVID-19 ratio	October 24
43375	2020-11-06	21	Hospital adm. post ER	October 24
45583	2020-11-07	22	ER COVID-19 ratio	No curfew
455831	2020-11-07	22	Hospital adm. post ER	No curfew
47743	2020-10-31	23	ER COVID-19 ratio	No curfew
47719	2020-10-27	23	Hospital adm. post ER	No curfew
49981	2020-11-06	24	ER COVID-19 ratio	No curfew
499811	2020-11-06	24	Hospital adm. post ER	No curfew
52219	2020-11-12	25	ER COVID-19 ratio	No curfew
52213	2020-11-11	25	Hospital adm. post ER	No curfew
54379	2020-11-05	26	ER COVID-19 ratio	October 24
54415	2020-11-11	26	Hospital adm. post ER	October 24
56581	2020-11-05	27	ER COVID-19 ratio	No curfew
56587	2020-11-06	27	Hospital adm. post ER	No curfew
58825	2020-11-12	28	ER COVID-19 ratio	No curfew
58807	2020-11-09	28	Hospital adm. post ER	No curfew
60997	2020-11-07	29	ER COVID-19 ratio	No curfew
60943	2020-10-29	29	Hospital adm. post ER	No curfew
63145	2020-10-29	2A	ER COVID-19 ratio	October 24
631451	2020-10-29	2A	Hospital adm. post ER	October 24
65389	2020-11-05	2B	ER COVID-19 ratio	October 24
65395	2020-11-06	2B	Hospital adm. post ER	October 24
67549	2020-10-29	30	ER COVID-19 ratio	October 24
675491	2020-10-29	30	Hospital adm. post ER	October 24
69763	2020-10-31	31	ER COVID-19 ratio	October 17
69781	2020-11-03	31	Hospital adm. post ER	October 17
72031	2020-11-11	32	ER COVID-19 ratio	No curfew
72007	2020-11-07	32	Hospital adm. post ER	No curfew
74221	2020-11-09	33	ER COVID-19 ratio	No curfew
742211	2020-11-09	33	Hospital adm. post ER	No curfew
76363	2020-10-30	34	ER COVID-19 ratio	October 17
763631	2020-10-30	34	Hospital adm. post ER	October 17
78583	2020-11-02	35	ER COVID-19 ratio	October 24
78577	2020-11-01	35	Hospital adm. post ER	October 24
80797	2020-11-04	36	ER COVID-19 ratio	No curfew
80791	2020-11-03	36	Hospital adm. post ER	No curfew
82969	2020-10-30	37	ER COVID-19 ratio	October 24
82861	2020-10-12	37	Hospital adm. post ER	October 24
85189	2020-11-02	38	ER COVID-19 ratio	October 17
85177	2020-10-31	38	Hospital adm. post ER	October 17
87379	2020-10-31	39	ER COVID-19 ratio	October 24
873791	2020-10-31	39	Hospital adm. post ER	October 24
89605	2020-11-04	40	ER COVID-19 ratio	No curfew
896051	2020-11-04	40	Hospital adm. post ER	No curfew
91813	2020-11-05	41	ER COVID-19 ratio	No curfew
91777	2020-10-30	41	Hospital adm. post ER	No curfew
93991	2020-11-01	42	ER COVID-19 ratio	October 17
939911	2020-11-01	42	Hospital adm. post ER	October 17
96199	2020-11-02	43	ER COVID-19 ratio	October 24
961991	2020-11-02	43	Hospital adm. post ER	October 24
98425	2020-11-06	44	ER COVID-19 ratio	No curfew
984251	2020-11-06	44	Hospital adm. post ER	No curfew
100585	2020-10-30	45	ER COVID-19 ratio	October 24
100615	2020-11-04	45	Hospital adm. post ER	October 24
102853	2020-11-10	46	ER COVID-19 ratio	No curfew
102787	2020-10-30	46	Hospital adm. post ER	No curfew
105007	2020-11-02	47	ER COVID-19 ratio	No curfew
105031	2020-11-06	47	Hospital adm. post ER	No curfew
107155	2020-10-24	48	ER COVID-19 ratio	October 24
107191	2020-10-30	48	Hospital adm. post ER	October 24
109399	2020-10-31	49	ER COVID-19 ratio	October 24
109423	2020-11-04	49	Hospital adm. post ER	October 24
111601	2020-10-31	50	ER COVID-19 ratio	No curfew
1116011	2020-10-31	50	Hospital adm. post ER	No curfew
113815	2020-11-02	51	ER COVID-19 ratio	October 24
113863	2020-11-10	51	Hospital adm. post ER	October 24
116071	2020-11-11	52	ER COVID-19 ratio	No curfew
1160711	2020-11-11	52	Hospital adm. post ER	No curfew
118237	2020-11-05	53	ER COVID-19 ratio	No curfew
118243	2020-11-06	53	Hospital adm. post ER	No curfew
120421	2020-11-02	54	ER COVID-19 ratio	October 24
120409	2020-10-31	54	Hospital adm. post ER	October 24
122665	2020-11-09	55	ER COVID-19 ratio	No curfew
122671	2020-11-10	55	Hospital adm. post ER	No curfew
124795	2020-10-28	56	ER COVID-19 ratio	No curfew
124885	2020-11-12	56	Hospital adm. post ER	No curfew
127075	2020-11-10	57	ER COVID-19 ratio	No curfew
1270751	2020-11-10	57	Hospital adm. post ER	No curfew
129247	2020-11-05	58	ER COVID-19 ratio	No curfew
129229	2020-11-02	58	Hospital adm. post ER	No curfew
131413	2020-10-30	59	ER COVID-19 ratio	October 17
131437	2020-11-03	59	Hospital adm. post ER	October 17
133633	2020-11-02	60	ER COVID-19 ratio	October 24
133609	2020-10-29	60	Hospital adm. post ER	October 24
135901	2020-11-13	61	ER COVID-19 ratio	No curfew
135919	2020-11-16	61	Hospital adm. post ER	No curfew
138049	2020-11-04	62	ER COVID-19 ratio	October 24
138067	2020-11-07	62	Hospital adm. post ER	October 24
140263	2020-11-06	63	ER COVID-19 ratio	No curfew
1402631	2020-11-06	63	Hospital adm. post ER	No curfew
142495	2020-11-11	64	ER COVID-19 ratio	October 24
142429	2020-10-31	64	Hospital adm. post ER	October 24
144661	2020-11-05	65	ER COVID-19 ratio	October 24
1446611	2020-11-05	65	Hospital adm. post ER	October 24
146869	2020-11-06	66	ER COVID-19 ratio	October 24
146809	2020-10-27	66	Hospital adm. post ER	October 24
149029	2020-10-30	67	ER COVID-19 ratio	October 24
1490291	2020-10-30	67	Hospital adm. post ER	October 24
151255	2020-11-03	68	ER COVID-19 ratio	No curfew
151567	2020-12-25	68	Hospital adm. post ER	No curfew
153433	2020-10-30	69	ER COVID-19 ratio	October 17
1534331	2020-10-30	69	Hospital adm. post ER	October 17
155689	2020-11-08	70	ER COVID-19 ratio	No curfew
155695	2020-11-09	70	Hospital adm. post ER	No curfew
157885	2020-11-07	71	ER COVID-19 ratio	October 24
1578851	2020-11-07	71	Hospital adm. post ER	October 24
160057	2020-11-02	72	ER COVID-19 ratio	No curfew
1600571	2020-11-02	72	Hospital adm. post ER	No curfew
162277	2020-11-05	73	ER COVID-19 ratio	October 24
162313	2020-11-11	73	Hospital adm. post ER	October 24
164467	2020-11-03	74	ER COVID-19 ratio	October 24
164461	2020-11-02	74	Hospital adm. post ER	October 24
166651	2020-10-31	75	ER COVID-19 ratio	October 17
166645	2020-10-30	75	Hospital adm. post ER	October 17
168853	2020-10-31	76	ER COVID-19 ratio	October 17
168823	2020-10-26	76	Hospital adm. post ER	October 17
171061	2020-11-01	77	ER COVID-19 ratio	October 17
1710611	2020-11-01	77	Hospital adm. post ER	October 17
173245	2020-10-29	78	ER COVID-19 ratio	October 17
173263	2020-11-01	78	Hospital adm. post ER	October 17
175525	2020-11-11	79	ER COVID-19 ratio	No curfew
175531	2020-11-12	79	Hospital adm. post ER	No curfew
177655	2020-10-30	80	ER COVID-19 ratio	No curfew
177661	2020-10-31	80	Hospital adm. post ER	No curfew
179887	2020-11-04	81	ER COVID-19 ratio	October 24
1798871	2020-11-04	81	Hospital adm. post ER	October 24
182089	2020-11-04	82	ER COVID-19 ratio	October 24
182095	2020-11-05	82	Hospital adm. post ER	October 24
184273	2020-11-01	83	ER COVID-19 ratio	October 24
1842731	2020-11-01	83	Hospital adm. post ER	October 24
186487	2020-11-03	84	ER COVID-19 ratio	October 24
186463	2020-10-30	84	Hospital adm. post ER	October 24
188683	2020-11-02	85	ER COVID-19 ratio	No curfew
188695	2020-11-04	85	Hospital adm. post ER	No curfew
190933	2020-11-10	86	ER COVID-19 ratio	No curfew
1909331	2020-11-10	86	Hospital adm. post ER	No curfew
193105	2020-11-05	87	ER COVID-19 ratio	October 24
1931051	2020-11-05	87	Hospital adm. post ER	October 24
195301	2020-11-04	88	ER COVID-19 ratio	No curfew
195313	2020-11-06	88	Hospital adm. post ER	No curfew
197515	2020-11-06	89	ER COVID-19 ratio	No curfew
197491	2020-11-02	89	Hospital adm. post ER	No curfew
199729	2020-11-08	90	ER COVID-19 ratio	No curfew
1997291	2020-11-08	90	Hospital adm. post ER	No curfew
201871	2020-10-29	91	ER COVID-19 ratio	October 17
201835	2020-10-23	91	Hospital adm. post ER	October 17
204085	2020-10-31	92	ER COVID-19 ratio	October 17
204097	2020-11-02	92	Hospital adm. post ER	October 17
206275	2020-10-29	93	ER COVID-19 ratio	October 17
206311	2020-11-04	93	Hospital adm. post ER	October 17
208501	2020-11-02	94	ER COVID-19 ratio	October 17
208507	2020-11-03	94	Hospital adm. post ER	October 17
210691	2020-10-31	95	ER COVID-19 ratio	October 17
210709	2020-11-03	95	Hospital adm. post ER	October 17
23130	2020-11-03	01	Hospital adm.	October 24
23029	2020-11-02	01	CCRU adm.	October 24
24443	2020-11-16	01	Deaths	October 24
27272	2020-12-14	02	Hospital adm.	No curfew
23333	2020-11-05	02	CCRU adm.	No curfew
28282	2020-12-24	02	Deaths	No curfew
22930	2020-11-01	03	Hospital adm.	No curfew
23435	2020-11-06	03	CCRU adm.	No curfew
24950	2020-11-21	03	Deaths	No curfew
24951	2020-11-21	04	Hospital adm.	No curfew
22426	2020-10-27	04	CCRU adm.	No curfew
26163	2020-12-03	04	Deaths	No curfew
22528	2020-10-28	05	Hospital adm.	October 24
225281	2020-10-28	05	CCRU adm.	October 24
24548	2020-11-17	05	Deaths	October 24
23438	2020-11-06	06	Hospital adm.	October 24
23539	2020-11-07	06	CCRU adm.	October 24
27680	2020-12-18	06	Deaths	October 24
23136	2020-11-03	07	Hospital adm.	October 24
24045	2020-11-12	07	CCRU adm.	October 24
231361	2020-11-03	07	Deaths	October 24
24349	2020-11-15	08	Hospital adm.	October 24
23238	2020-11-04	08	CCRU adm.	October 24
26470	2020-12-06	08	Deaths	October 24
23037	2020-11-02	09	Hospital adm.	October 24
20310	2020-10-06	09	CCRU adm.	October 24
25764	2020-11-29	09	Deaths	October 24
24452	2020-11-16	10	Hospital adm.	October 24
25058	2020-11-22	10	CCRU adm.	October 24
24553	2020-11-17	10	Deaths	October 24
23241	2020-11-04	11	Hospital adm.	No curfew
22938	2020-11-01	11	CCRU adm.	No curfew
23544	2020-11-07	11	Deaths	No curfew
23040	2020-11-02	12	Hospital adm.	October 24
23141	2020-11-03	12	CCRU adm.	October 24
24454	2020-11-16	12	Deaths	October 24
22940	2020-11-01	13	Hospital adm.	October 17
23344	2020-11-05	13	CCRU adm.	October 17
23243	2020-11-04	13	Deaths	October 17
23143	2020-11-03	14	Hospital adm.	October 24
23446	2020-11-06	14	CCRU adm.	October 24
24052	2020-11-12	14	Deaths	October 24
24760	2020-11-19	15	Hospital adm.	No curfew
23548	2020-11-07	15	CCRU adm.	No curfew
26073	2020-12-02	15	Deaths	No curfew
23953	2020-11-11	16	Hospital adm.	No curfew
23751	2020-11-09	16	CCRU adm.	No curfew
27791	2020-12-19	16	Deaths	No curfew
22944	2020-11-01	17	Hospital adm.	No curfew
23146	2020-11-03	17	CCRU adm.	No curfew
25065	2020-11-22	17	Deaths	No curfew
23450	2020-11-06	18	Hospital adm.	No curfew
23551	2020-11-07	18	CCRU adm.	No curfew
24864	2020-11-20	18	Deaths	No curfew
22744	2020-10-30	19	Hospital adm.	No curfew
23249	2020-11-04	19	CCRU adm.	No curfew
23855	2020-11-10	19	Deaths	No curfew
23351	2020-11-05	21	Hospital adm.	October 24
23048	2020-11-02	21	CCRU adm.	October 24
27997	2020-12-21	21	Deaths	October 24
23453	2020-11-06	22	Hospital adm.	No curfew
22443	2020-10-27	22	CCRU adm.	No curfew
25170	2020-11-23	22	Deaths	No curfew
23454	2020-11-06	23	Hospital adm.	No curfew
22949	2020-11-01	23	CCRU adm.	No curfew
24161	2020-11-13	23	Deaths	No curfew
23657	2020-11-08	24	Hospital adm.	No curfew
22950	2020-11-01	24	CCRU adm.	No curfew
24566	2020-11-17	24	Deaths	No curfew
23961	2020-11-11	25	Hospital adm.	No curfew
23456	2020-11-06	25	CCRU adm.	No curfew
25476	2020-11-26	25	Deaths	No curfew
23356	2020-11-05	26	Hospital adm.	October 24
23659	2020-11-08	26	CCRU adm.	October 24
24568	2020-11-17	26	Deaths	October 24
23963	2020-11-11	27	Hospital adm.	No curfew
20529	2020-10-08	27	CCRU adm.	No curfew
24468	2020-11-16	27	Deaths	No curfew
22752	2020-10-30	28	Hospital adm.	No curfew
24267	2020-11-14	28	CCRU adm.	No curfew
25782	2020-11-29	28	Deaths	No curfew
23763	2020-11-09	29	Hospital adm.	No curfew
22753	2020-10-30	29	CCRU adm.	No curfew
27601	2020-12-17	29	Deaths	No curfew
23360	2020-11-05	2A	Hospital adm.	October 24
22249	2020-10-25	2A	CCRU adm.	October 24
24168	2020-11-13	2A	Deaths	October 24
23159	2020-11-03	2B	Hospital adm.	October 24
231591	2020-11-03	2B	CCRU adm.	October 24
23058	2020-11-02	2B	Deaths	October 24
23160	2020-11-03	30	Hospital adm.	October 24
23564	2020-11-07	30	CCRU adm.	October 24
23362	2020-11-05	30	Deaths	October 24
23161	2020-11-03	31	Hospital adm.	October 17
23262	2020-11-04	31	CCRU adm.	October 17
24474	2020-11-16	31	Deaths	October 17
23263	2020-11-04	32	Hospital adm.	No curfew
24172	2020-11-13	32	CCRU adm.	No curfew
23162	2020-11-03	32	Deaths	No curfew
22759	2020-10-30	33	Hospital adm.	No curfew
24173	2020-11-13	33	CCRU adm.	No curfew
25082	2020-11-22	33	Deaths	No curfew
22659	2020-10-29	34	Hospital adm.	October 17
22356	2020-10-26	34	CCRU adm.	October 17
22558	2020-10-28	34	Deaths	October 17
23165	2020-11-03	35	Hospital adm.	October 24
23872	2020-11-10	35	CCRU adm.	October 24
23973	2020-11-11	35	Deaths	October 24
24479	2020-11-16	36	Hospital adm.	No curfew
22863	2020-10-31	36	CCRU adm.	No curfew
25893	2020-11-30	36	Deaths	No curfew
23571	2020-11-07	37	Hospital adm.	October 24
23773	2020-11-09	37	CCRU adm.	October 24
25086	2020-11-22	37	Deaths	October 24
23269	2020-11-04	38	Hospital adm.	October 17
22764	2020-10-30	38	CCRU adm.	October 17
24481	2020-11-16	38	Deaths	October 17
22866	2020-10-31	39	Hospital adm.	October 24
24684	2020-11-18	39	CCRU adm.	October 24
28724	2020-12-28	39	Deaths	October 24
24180	2020-11-13	40	Hospital adm.	No curfew
24281	2020-11-14	40	CCRU adm.	No curfew
27210	2020-12-13	40	Deaths	No curfew
27110	2020-12-12	41	Hospital adm.	No curfew
23676	2020-11-08	41	CCRU adm.	No curfew
26504	2020-12-06	41	Deaths	No curfew
23475	2020-11-06	42	Hospital adm.	October 17
23374	2020-11-05	42	CCRU adm.	October 17
23778	2020-11-09	42	Deaths	October 17
23375	2020-11-05	43	Hospital adm.	October 24
23981	2020-11-11	43	CCRU adm.	October 24
26910	2020-12-10	43	Deaths	October 24
23578	2020-11-07	44	Hospital adm.	No curfew
22669	2020-10-29	44	CCRU adm.	No curfew
24083	2020-11-12	44	Deaths	No curfew
24286	2020-11-14	45	Hospital adm.	October 24
23377	2020-11-05	45	CCRU adm.	October 24
23478	2020-11-06	45	Deaths	October 24
24489	2020-11-16	46	Hospital adm.	No curfew
244891	2020-11-16	46	CCRU adm.	No curfew
244892	2020-11-16	46	Deaths	No curfew
23682	2020-11-08	47	Hospital adm.	No curfew
23177	2020-11-03	47	CCRU adm.	No curfew
26914	2020-12-10	47	Deaths	No curfew
22774	2020-10-30	48	Hospital adm.	October 24
23582	2020-11-07	48	CCRU adm.	October 24
23481	2020-11-06	48	Deaths	October 24
22775	2020-10-30	49	Hospital adm.	October 24
227751	2020-10-30	49	CCRU adm.	October 24
23381	2020-11-05	49	Deaths	October 24
23180	2020-11-03	50	Hospital adm.	No curfew
23483	2020-11-06	50	CCRU adm.	No curfew
23584	2020-11-07	50	Deaths	No curfew
28534	2020-12-26	51	Hospital adm.	October 24
23787	2020-11-09	51	CCRU adm.	October 24
285341	2020-12-26	51	Deaths	October 24
24394	2020-11-15	52	Hospital adm.	No curfew
24899	2020-11-20	52	CCRU adm.	No curfew
25303	2020-11-24	52	Deaths	No curfew
24395	2020-11-15	53	Hospital adm.	No curfew
23587	2020-11-07	53	CCRU adm.	No curfew
28031	2020-12-21	53	Deaths	No curfew
27527	2020-12-16	54	Hospital adm.	October 24
27830	2020-12-19	54	CCRU adm.	October 24
278301	2020-12-19	54	Deaths	October 24
27528	2020-12-16	55	Hospital adm.	No curfew
28033	2020-12-21	55	CCRU adm.	No curfew
28437	2020-12-25	55	Deaths	No curfew
23893	2020-11-10	56	Hospital adm.	No curfew
24095	2020-11-12	56	CCRU adm.	No curfew
23287	2020-11-04	56	Deaths	No curfew
24096	2020-11-12	57	Hospital adm.	No curfew
24399	2020-11-15	57	CCRU adm.	No curfew
25207	2020-11-23	57	Deaths	No curfew
24703	2020-11-18	58	Hospital adm.	No curfew
23188	2020-11-03	58	CCRU adm.	No curfew
25309	2020-11-24	58	Deaths	No curfew
23492	2020-11-06	59	Hospital adm.	October 17
23189	2020-11-03	59	CCRU adm.	October 17
234921	2020-11-06	59	Deaths	October 17
23493	2020-11-06	60	Hospital adm.	October 24
22887	2020-10-31	60	CCRU adm.	October 24
27533	2020-12-16	60	Deaths	October 24
23494	2020-11-06	61	Hospital adm.	No curfew
23393	2020-11-05	61	CCRU adm.	No curfew
27130	2020-12-12	61	Deaths	No curfew
23394	2020-11-05	62	Hospital adm.	October 24
23697	2020-11-08	62	CCRU adm.	October 24
24505	2020-11-16	62	Deaths	October 24
23294	2020-11-04	63	Hospital adm.	No curfew
23496	2020-11-06	63	CCRU adm.	No curfew
25617	2020-11-27	63	Deaths	No curfew
23093	2020-11-02	64	Hospital adm.	October 24
230931	2020-11-02	64	CCRU adm.	October 24
26527	2020-12-06	64	Deaths	October 24
24003	2020-11-11	65	Hospital adm.	October 24
23195	2020-11-03	65	CCRU adm.	October 24
25518	2020-11-26	65	Deaths	October 24
22590	2020-10-28	66	Hospital adm.	October 24
22186	2020-10-24	66	CCRU adm.	October 24
22893	2020-10-31	66	Deaths	October 24
23298	2020-11-04	67	Hospital adm.	October 24
23803	2020-11-09	67	CCRU adm.	October 24
26934	2020-12-10	67	Deaths	October 24
28046	2020-12-21	68	Hospital adm.	No curfew
27238	2020-12-13	68	CCRU adm.	No curfew
28652	2020-12-27	68	Deaths	No curfew
23300	2020-11-04	69	Hospital adm.	October 17
23502	2020-11-06	69	CCRU adm.	October 17
25017	2020-11-21	69	Deaths	October 17
23806	2020-11-09	70	Hospital adm.	No curfew
23604	2020-11-07	70	CCRU adm.	No curfew
23503	2020-11-06	70	Deaths	No curfew
23706	2020-11-08	71	Hospital adm.	October 24
24312	2020-11-14	71	CCRU adm.	October 24
24413	2020-11-15	71	Deaths	October 24
23303	2020-11-04	72	Hospital adm.	No curfew
23606	2020-11-07	72	CCRU adm.	No curfew
27141	2020-12-12	72	Deaths	No curfew
23506	2020-11-06	73	Hospital adm.	October 24
23809	2020-11-09	73	CCRU adm.	October 24
25021	2020-11-21	73	Deaths	October 24
23507	2020-11-06	74	Hospital adm.	October 24
23608	2020-11-07	74	CCRU adm.	October 24
24416	2020-11-15	74	Deaths	October 24
23003	2020-11-01	75	Hospital adm.	October 17
22801	2020-10-30	75	CCRU adm.	October 17
23609	2020-11-07	75	Deaths	October 17
22802	2020-10-30	76	Hospital adm.	October 17
23004	2020-11-01	76	CCRU adm.	October 17
24115	2020-11-12	76	Deaths	October 17
23005	2020-11-01	77	Hospital adm.	October 17
230051	2020-11-01	77	CCRU adm.	October 17
24116	2020-11-12	77	Deaths	October 17
24016	2020-11-11	78	Hospital adm.	October 17
22400	2020-10-26	78	CCRU adm.	October 17
240161	2020-11-11	78	Deaths	October 17
24724	2020-11-18	79	Hospital adm.	No curfew
24623	2020-11-17	79	CCRU adm.	No curfew
24017	2020-11-11	79	Deaths	No curfew
23109	2020-11-02	80	Hospital adm.	No curfew
24624	2020-11-17	80	CCRU adm.	No curfew
28765	2020-12-28	80	Deaths	No curfew
23514	2020-11-06	81	Hospital adm.	October 24
24120	2020-11-12	81	CCRU adm.	October 24
23716	2020-11-08	81	Deaths	October 24
23010	2020-11-01	82	Hospital adm.	October 24
23111	2020-11-02	82	CCRU adm.	October 24
23717	2020-11-08	82	Deaths	October 24
23011	2020-11-01	83	Hospital adm.	October 24
23920	2020-11-10	83	CCRU adm.	October 24
24122	2020-11-12	83	Deaths	October 24
23214	2020-11-03	84	Hospital adm.	October 24
23618	2020-11-07	84	CCRU adm.	October 24
23820	2020-11-09	84	Deaths	October 24
23720	2020-11-08	85	Hospital adm.	No curfew
23619	2020-11-07	85	CCRU adm.	No curfew
24326	2020-11-14	85	Deaths	No curfew
23721	2020-11-08	86	Hospital adm.	No curfew
23519	2020-11-06	86	CCRU adm.	No curfew
24529	2020-11-16	86	Deaths	No curfew
26651	2020-12-07	87	Hospital adm.	October 24
23217	2020-11-03	87	CCRU adm.	October 24
27055	2020-12-11	87	Deaths	October 24
27258	2020-12-13	88	Hospital adm.	No curfew
27965	2020-12-20	88	CCRU adm.	No curfew
27460	2020-12-15	88	Deaths	No curfew
26148	2020-12-02	89	Hospital adm.	No curfew
22916	2020-10-31	89	CCRU adm.	No curfew
27865	2020-12-19	89	Deaths	No curfew
27260	2020-12-13	90	Hospital adm.	No curfew
23624	2020-11-07	90	CCRU adm.	No curfew
26957	2020-12-10	90	Deaths	No curfew
23120	2020-11-02	91	Hospital adm.	October 17
23221	2020-11-03	91	CCRU adm.	October 17
23726	2020-11-08	91	Deaths	October 17
23020	2020-11-01	92	Hospital adm.	October 17
23626	2020-11-07	92	CCRU adm.	October 17
24535	2020-11-16	92	Deaths	October 17
22314	2020-10-25	93	Hospital adm.	October 17
23526	2020-11-06	93	CCRU adm.	October 17
23930	2020-11-10	93	Deaths	October 17
23426	2020-11-05	94	Hospital adm.	October 17
23527	2020-11-06	94	CCRU adm.	October 17
235271	2020-11-06	94	Deaths	October 17
22720	2020-10-29	95	Hospital adm.	October 17
23225	2020-11-03	95	CCRU adm.	October 17
24134	2020-11-12	95	Deaths	October 17
1870	2020-10-29	01	Positive PCRs (ratio)	October 24
1892	2020-10-31	01	Positive PCRs (number)	October 24
5027	2020-10-30	02	Positive PCRs (ratio)	No curfew
5060	2020-11-02	02	Positive PCRs (number)	No curfew
8162	2020-10-29	03	Positive PCRs (ratio)	No curfew
8184	2020-10-31	03	Positive PCRs (number)	No curfew
11374	2020-11-04	04	Positive PCRs (ratio)	No curfew
113741	2020-11-04	04	Positive PCRs (number)	No curfew
14465	2020-10-30	05	Positive PCRs (ratio)	October 24
14432	2020-10-27	05	Positive PCRs (number)	October 24
17633	2020-11-01	06	Positive PCRs (ratio)	October 24
176331	2020-11-01	06	Positive PCRs (number)	October 24
20680	2020-10-23	07	Positive PCRs (ratio)	October 24
20713	2020-10-26	07	Positive PCRs (number)	October 24
24046	2020-11-12	08	Positive PCRs (ratio)	October 24
23914	2020-10-31	08	Positive PCRs (number)	October 24
26829	2020-10-10	09	Positive PCRs (ratio)	October 24
26972	2020-10-23	09	Positive PCRs (number)	October 24
30162	2020-10-27	10	Positive PCRs (ratio)	October 24
30151	2020-10-26	10	Positive PCRs (number)	October 24
33297	2020-10-26	11	Positive PCRs (ratio)	No curfew
33352	2020-10-31	11	Positive PCRs (number)	No curfew
36465	2020-10-28	12	Positive PCRs (ratio)	October 24
36487	2020-10-30	12	Positive PCRs (number)	October 24
39578	2020-10-25	13	Positive PCRs (ratio)	October 17
395781	2020-10-25	13	Positive PCRs (number)	October 17
42757	2020-10-28	14	Positive PCRs (ratio)	October 24
42768	2020-10-29	14	Positive PCRs (number)	October 24
45936	2020-10-31	15	Positive PCRs (ratio)	No curfew
45881	2020-10-26	15	Positive PCRs (number)	No curfew
49071	2020-10-30	16	Positive PCRs (ratio)	No curfew
49093	2020-11-01	16	Positive PCRs (number)	No curfew
52173	2020-10-26	17	Positive PCRs (ratio)	No curfew
52184	2020-10-27	17	Positive PCRs (number)	No curfew
55319	2020-10-26	18	Positive PCRs (ratio)	No curfew
55363	2020-10-30	18	Positive PCRs (number)	No curfew
58476	2020-10-27	19	Positive PCRs (ratio)	No curfew
58553	2020-11-03	19	Positive PCRs (number)	No curfew
61699	2020-11-03	21	Positive PCRs (ratio)	October 24
61688	2020-11-02	21	Positive PCRs (number)	October 24
64823	2020-11-01	22	Positive PCRs (ratio)	No curfew
64834	2020-11-02	22	Positive PCRs (number)	No curfew
67958	2020-10-31	23	Positive PCRs (ratio)	No curfew
679581	2020-10-31	23	Positive PCRs (number)	No curfew
71159	2020-11-05	24	Positive PCRs (ratio)	No curfew
71093	2020-10-30	24	Positive PCRs (number)	No curfew
74261	2020-11-01	25	Positive PCRs (ratio)	No curfew
74272	2020-11-02	25	Positive PCRs (number)	No curfew
77341	2020-10-26	26	Positive PCRs (ratio)	October 24
77396	2020-10-31	26	Positive PCRs (number)	October 24
80487	2020-10-26	27	Positive PCRs (ratio)	No curfew
80531	2020-10-30	27	Positive PCRs (number)	No curfew
83633	2020-10-26	28	Positive PCRs (ratio)	No curfew
836331	2020-10-26	28	Positive PCRs (number)	No curfew
86779	2020-10-26	29	Positive PCRs (ratio)	No curfew
86834	2020-10-31	29	Positive PCRs (number)	No curfew
89969	2020-10-30	2A	Positive PCRs (ratio)	October 24
899691	2020-10-30	2A	Positive PCRs (number)	October 24
93093	2020-10-28	2B	Positive PCRs (ratio)	October 24
93104	2020-10-29	2B	Positive PCRs (number)	October 24
96250	2020-10-29	30	Positive PCRs (ratio)	October 24
96261	2020-10-30	30	Positive PCRs (number)	October 24
99352	2020-10-25	31	Positive PCRs (ratio)	October 17
99341	2020-10-24	31	Positive PCRs (number)	October 17
102498	2020-10-25	32	Positive PCRs (ratio)	No curfew
102597	2020-11-03	32	Positive PCRs (number)	No curfew
105677	2020-10-28	33	Positive PCRs (ratio)	No curfew
105721	2020-11-01	33	Positive PCRs (number)	No curfew
108801	2020-10-26	34	Positive PCRs (ratio)	October 17
1088011	2020-10-26	34	Positive PCRs (number)	October 17
111958	2020-10-27	35	Positive PCRs (ratio)	October 24
1119581	2020-10-27	35	Positive PCRs (number)	October 24
115159	2020-11-01	36	Positive PCRs (ratio)	No curfew
115225	2020-11-07	36	Positive PCRs (number)	No curfew
118294	2020-10-31	37	Positive PCRs (ratio)	October 24
118272	2020-10-29	37	Positive PCRs (number)	October 24
121407	2020-10-28	38	Positive PCRs (ratio)	October 17
121440	2020-10-31	38	Positive PCRs (number)	October 17
124575	2020-10-30	39	Positive PCRs (ratio)	October 24
124597	2020-11-01	39	Positive PCRs (number)	October 24
127666	2020-10-25	40	Positive PCRs (ratio)	No curfew
127776	2020-11-04	40	Positive PCRs (number)	No curfew
130856	2020-10-29	41	Positive PCRs (ratio)	No curfew
130867	2020-10-30	41	Positive PCRs (number)	No curfew
133958	2020-10-25	42	Positive PCRs (ratio)	October 17
133969	2020-10-26	42	Positive PCRs (number)	October 17
137126	2020-10-27	43	Positive PCRs (ratio)	October 24
137115	2020-10-26	43	Positive PCRs (number)	October 24
140294	2020-10-29	44	Positive PCRs (ratio)	No curfew
140305	2020-10-30	44	Positive PCRs (number)	No curfew
143429	2020-10-28	45	Positive PCRs (ratio)	October 24
1434291	2020-10-28	45	Positive PCRs (number)	October 24
146652	2020-11-04	46	Positive PCRs (ratio)	No curfew
146630	2020-11-02	46	Positive PCRs (number)	No curfew
149743	2020-10-30	47	Positive PCRs (ratio)	No curfew
149798	2020-11-04	47	Positive PCRs (number)	No curfew
152801	2020-10-22	48	Positive PCRs (ratio)	October 24
152911	2020-11-01	48	Positive PCRs (number)	October 24
155969	2020-10-24	49	Positive PCRs (ratio)	October 24
156013	2020-10-28	49	Positive PCRs (number)	October 24
159181	2020-10-30	50	Positive PCRs (ratio)	No curfew
159203	2020-11-01	50	Positive PCRs (number)	No curfew
162316	2020-10-29	51	Positive PCRs (ratio)	October 24
1623161	2020-10-29	51	Positive PCRs (number)	October 24
165462	2020-10-29	52	Positive PCRs (ratio)	No curfew
165506	2020-11-02	52	Positive PCRs (number)	No curfew
168608	2020-10-29	53	Positive PCRs (ratio)	No curfew
168619	2020-10-30	53	Positive PCRs (number)	No curfew
171743	2020-10-28	54	Positive PCRs (ratio)	October 24
171765	2020-10-30	54	Positive PCRs (number)	October 24
174977	2020-11-05	55	Positive PCRs (ratio)	No curfew
174955	2020-11-03	55	Positive PCRs (number)	No curfew
178035	2020-10-28	56	Positive PCRs (ratio)	No curfew
178079	2020-11-01	56	Positive PCRs (number)	No curfew
181269	2020-11-05	57	Positive PCRs (ratio)	No curfew
181225	2020-11-01	57	Positive PCRs (number)	No curfew
184316	2020-10-27	58	Positive PCRs (ratio)	No curfew
184371	2020-11-01	58	Positive PCRs (number)	No curfew
187429	2020-10-24	59	Positive PCRs (ratio)	October 17
187440	2020-10-25	59	Positive PCRs (number)	October 17
190663	2020-11-01	60	Positive PCRs (ratio)	October 24
1906631	2020-11-01	60	Positive PCRs (number)	October 24
193754	2020-10-27	61	Positive PCRs (ratio)	No curfew
193798	2020-10-31	61	Positive PCRs (number)	No curfew
196889	2020-10-26	62	Positive PCRs (ratio)	October 24
196944	2020-10-31	62	Positive PCRs (number)	October 24
200035	2020-10-26	63	Positive PCRs (ratio)	No curfew
2000351	2020-10-26	63	Positive PCRs (number)	No curfew
203214	2020-10-29	64	Positive PCRs (ratio)	October 24
203236	2020-10-31	64	Positive PCRs (number)	October 24
206371	2020-10-30	65	Positive PCRs (ratio)	October 24
206382	2020-10-31	65	Positive PCRs (number)	October 24
209440	2020-10-23	66	Positive PCRs (ratio)	October 24
209451	2020-10-24	66	Positive PCRs (number)	October 24
212663	2020-10-30	67	Positive PCRs (ratio)	October 24
2126631	2020-10-30	67	Positive PCRs (number)	October 24
215820	2020-10-31	68	Positive PCRs (ratio)	No curfew
215842	2020-11-02	68	Positive PCRs (number)	No curfew
218977	2020-11-01	69	Positive PCRs (ratio)	October 17
2189771	2020-11-01	69	Positive PCRs (number)	October 17
222178	2020-11-06	70	Positive PCRs (ratio)	No curfew
222134	2020-11-02	70	Positive PCRs (number)	No curfew
225203	2020-10-26	71	Positive PCRs (ratio)	October 24
225192	2020-10-25	71	Positive PCRs (number)	October 24
228404	2020-10-31	72	Positive PCRs (ratio)	No curfew
228426	2020-11-02	72	Positive PCRs (number)	No curfew
231550	2020-10-31	73	Positive PCRs (ratio)	October 24
231561	2020-11-01	73	Positive PCRs (number)	October 24
234696	2020-10-31	74	Positive PCRs (ratio)	October 24
234707	2020-11-01	74	Positive PCRs (number)	October 24
237765	2020-10-24	75	Positive PCRs (ratio)	October 17
2377651	2020-10-24	75	Positive PCRs (number)	October 17
240933	2020-10-26	76	Positive PCRs (ratio)	October 17
240977	2020-10-30	76	Positive PCRs (number)	October 17
244112	2020-10-29	77	Positive PCRs (ratio)	October 17
244079	2020-10-26	77	Positive PCRs (number)	October 17
247214	2020-10-25	78	Positive PCRs (ratio)	October 17
2472141	2020-10-25	78	Positive PCRs (number)	October 17
250382	2020-10-27	79	Positive PCRs (ratio)	No curfew
250426	2020-10-31	79	Positive PCRs (number)	No curfew
253550	2020-10-29	80	Positive PCRs (ratio)	No curfew
253572	2020-10-31	80	Positive PCRs (number)	No curfew
256630	2020-10-23	81	Positive PCRs (ratio)	October 24
256652	2020-10-25	81	Positive PCRs (number)	October 24
259864	2020-10-31	82	Positive PCRs (ratio)	October 24
259798	2020-10-25	82	Positive PCRs (number)	October 24
262988	2020-10-29	83	Positive PCRs (ratio)	October 24
262999	2020-10-30	83	Positive PCRs (number)	October 24
266134	2020-10-29	84	Positive PCRs (ratio)	October 24
2661341	2020-10-29	84	Positive PCRs (number)	October 24
269247	2020-10-26	85	Positive PCRs (ratio)	No curfew
269302	2020-10-31	85	Positive PCRs (number)	No curfew
272382	2020-10-25	86	Positive PCRs (ratio)	No curfew
272437	2020-10-30	86	Positive PCRs (number)	No curfew
275484	2020-10-21	87	Positive PCRs (ratio)	October 24
275550	2020-10-27	87	Positive PCRs (number)	October 24
278751	2020-11-01	88	Positive PCRs (ratio)	No curfew
2787511	2020-11-01	88	Positive PCRs (number)	No curfew
281798	2020-10-23	89	Positive PCRs (ratio)	No curfew
281897	2020-11-01	89	Positive PCRs (number)	No curfew
285142	2020-11-10	90	Positive PCRs (ratio)	No curfew
285054	2020-11-02	90	Positive PCRs (number)	No curfew
288101	2020-10-24	91	Positive PCRs (ratio)	October 17
288112	2020-10-25	91	Positive PCRs (number)	October 17
291258	2020-10-25	92	Positive PCRs (ratio)	October 17
291247	2020-10-24	92	Positive PCRs (number)	October 17
294448	2020-10-29	93	Positive PCRs (ratio)	October 17
2944481	2020-10-29	93	Positive PCRs (number)	October 17
297539	2020-10-24	94	Positive PCRs (ratio)	October 17
297550	2020-10-25	94	Positive PCRs (number)	October 17
300718	2020-10-27	95	Positive PCRs (ratio)	October 17
300696	2020-10-25	95	Positive PCRs (number)	October 17

## Sheet: Sup_figure1
country	country_code	continent	population	indicator	weekly_count	year_week	rate_14_day	cumulative_count	source
France	FRA	Europe	67320216	Cases	0	2020-01		0	Epidemic intelligence, national weekly data
France	FRA	Europe	67320216	Cases	0	2020-02	0	0	Epidemic intelligence, national weekly data
France	FRA	Europe	67320216	Cases	0	2020-03	0	0	Epidemic intelligence, national weekly data
France	FRA	Europe	67320216	Cases	3	2020-04	0.00445631	3	Epidemic intelligence, national weekly data
France	FRA	Europe	67320216	Cases	3	2020-05	0.00891263	6	Epidemic intelligence, national weekly data
France	FRA	Europe	67320216	Cases	5	2020-06	0.0118835	11	Epidemic intelligence, national weekly data
France	FRA	Europe	67320216	Cases	1	2020-07	0.00891263	12	Epidemic intelligence, national weekly data
France	FRA	Europe	67320216	Cases	0	2020-08	0.00148544	12	Epidemic intelligence, national weekly data
France	FRA	Europe	67320216	Cases	118	2020-09	0.175282	130	Epidemic intelligence, national weekly data
France	FRA	Europe	67320216	Cases	996	2020-10	1.65478	1126	Epidemic intelligence, national weekly data
France	FRA	Europe	67320216	Cases	4297	2020-11	7.86242	5423	Epidemic intelligence, national weekly data
France	FRA	Europe	67320216	Cases	10595	2020-12	22.1211	16018	Epidemic intelligence, national weekly data
France	FRA	Europe	67320216	Cases	24156	2020-13	51.6205	40174	Epidemic intelligence, national weekly data
France	FRA	Europe	67320216	Cases	30304	2020-14	80.8969	70478	Epidemic intelligence, national weekly data
France	FRA	Europe	67320216	Cases	24925	2020-15	82.0392	95403	Epidemic intelligence, national weekly data
France	FRA	Europe	67320216	Cases	17203	2020-16	62.5785	112606	Epidemic intelligence, national weekly data
France	FRA	Europe	67320216	Cases	11969	2020-17	43.3332	124575	Epidemic intelligence, national weekly data
France	FRA	Europe	67320216	Cases	6712	2020-18	27.7495	131287	Epidemic intelligence, national weekly data
France	FRA	Europe	67320216	Cases	7776	2020-19	21.521	139063	Epidemic intelligence, national weekly data
France	FRA	Europe	67320216	Cases	3348	2020-20	16.524	142411	Epidemic intelligence, national weekly data
France	FRA	Europe	67320216	Cases	2510	2020-21	8.7017	144921	Epidemic intelligence, national weekly data
France	FRA	Europe	67320216	Cases	6832	2020-22	13.877	151753	Epidemic intelligence, national weekly data
France	FRA	Europe	67320216	Cases	2224	2020-23	13.4521	153977	Epidemic intelligence, national weekly data
France	FRA	Europe	67320216	Cases	3243	2020-24	8.12089	157220	Epidemic intelligence, national weekly data
France	FRA	Europe	67320216	Cases	3157	2020-25	9.5068	160377	Epidemic intelligence, national weekly data
France	FRA	Europe	67320216	Cases	2559	2020-26	8.49076	162936	Epidemic intelligence, national weekly data
France	FRA	Europe	67320216	Cases	4024	2020-27	9.77864	166960	Epidemic intelligence, national weekly data
France	FRA	Europe	67320216	Cases	3792	2020-28	11.6102	170752	Epidemic intelligence, national weekly data
France	FRA	Europe	67320216	Cases	3922	2020-29	11.4587	174674	Epidemic intelligence, national weekly data
France	FRA	Europe	67320216	Cases	5854	2020-30	14.5216	180528	Epidemic intelligence, national weekly data
France	FRA	Europe	67320216	Cases	7391	2020-31	19.6746	187919	Epidemic intelligence, national weekly data
France	FRA	Europe	67320216	Cases	10002	2020-32	25.8362	197921	Epidemic intelligence, national weekly data
France	FRA	Europe	67320216	Cases	20615	2020-33	45.4797	218536	Epidemic intelligence, national weekly data
France	FRA	Europe	67320216	Cases	24363	2020-34	66.812	242899	Epidemic intelligence, national weekly data
France	FRA	Europe	67320216	Cases	35044	2020-35	88.2454	277943	Epidemic intelligence, national weekly data
France	FRA	Europe	67320216	Cases	46834	2020-36	121.625	324777	Epidemic intelligence, national weekly data
France	FRA	Europe	67320216	Cases	56317	2020-37	153.224	381094	Epidemic intelligence, national weekly data
France	FRA	Europe	67320216	Cases	72669	2020-38	191.601	453763	Epidemic intelligence, national weekly data
France	FRA	Europe	67320216	Cases	84806	2020-39	233.919	538569	Epidemic intelligence, national weekly data
France	FRA	Europe	67320216	Cases	80601	2020-40	245.702	619170	Epidemic intelligence, national weekly data
France	FRA	Europe	67320216	Cases	115804	2020-41	291.747	734974	Epidemic intelligence, national weekly data
France	FRA	Europe	67320216	Cases	162060	2020-42	412.75	897034	Epidemic intelligence, national weekly data
France	FRA	Europe	67320216	Cases	241473	2020-43	599.423	1138507	Epidemic intelligence, national weekly data
France	FRA	Europe	67320216	Cases	275408	2020-44	767.795	1413915	Epidemic intelligence, national weekly data
France	FRA	Europe	67320216	Cases	373409	2020-45	963.777	1787324	Epidemic intelligence, national weekly data
France	FRA	Europe	67320216	Cases	194503	2020-46	843.598	1981827	Epidemic intelligence, national weekly data
France	FRA	Europe	67320216	Cases	158381	2020-47	524.187	2140208	Epidemic intelligence, national weekly data
France	FRA	Europe	67320216	Cases	78275	2020-48	351.538	2218483	Epidemic intelligence, national weekly data
France	FRA	Europe	67320216	Cases	74014	2020-49	226.216	2292497	Epidemic intelligence, national weekly data
France	FRA	Europe	67320216	Cases	84355	2020-50	235.247	2376852	Epidemic intelligence, national weekly data
France	FRA	Europe	67320216	Cases	96502	2020-51	268.652	2473354	Epidemic intelligence, national weekly data
France	FRA	Europe	67320216	Cases	89292	2020-52	275.985	2562646	Epidemic intelligence, national weekly data
France	FRA	Europe	67320216	Cases	93082	2020-53	270.905	2655728	Epidemic intelligence, national weekly data
France	FRA	Europe	67320216	Deaths	0	2020-01		0	Epidemic intelligence, national weekly data
France	FRA	Europe	67320216	Deaths	0	2020-02	0	0	Epidemic intelligence, national weekly data
France	FRA	Europe	67320216	Deaths	0	2020-03	0	0	Epidemic intelligence, national weekly data
France	FRA	Europe	67320216	Deaths	0	2020-04	0	0	Epidemic intelligence, national weekly data
France	FRA	Europe	67320216	Deaths	0	2020-05	0	0	Epidemic intelligence, national weekly data
France	FRA	Europe	67320216	Deaths	0	2020-06	0	0	Epidemic intelligence, national weekly data
France	FRA	Europe	67320216	Deaths	1	2020-07	0.0148544	1	Epidemic intelligence, national weekly data
France	FRA	Europe	67320216	Deaths	0	2020-08	0.0148544	1	Epidemic intelligence, national weekly data
France	FRA	Europe	67320216	Deaths	1	2020-09	0.0148544	2	Epidemic intelligence, national weekly data
France	FRA	Europe	67320216	Deaths	17	2020-10	0.267379	19	Epidemic intelligence, national weekly data
France	FRA	Europe	67320216	Deaths	108	2020-11	1.8568	127	Epidemic intelligence, national weekly data
France	FRA	Europe	67320216	Deaths	547	2020-12	9.72962	674	Epidemic intelligence, national weekly data
France	FRA	Europe	67320216	Deaths	1932	2020-13	36.824	2606	Epidemic intelligence, national weekly data
France	FRA	Europe	67320216	Deaths	5472	2020-14	109.982	8078	Epidemic intelligence, national weekly data
France	FRA	Europe	67320216	Deaths	6315	2020-15	175.089	14393	Epidemic intelligence, national weekly data
France	FRA	Europe	67320216	Deaths	5325	2020-16	172.905	19718	Epidemic intelligence, national weekly data
France	FRA	Europe	67320216	Deaths	3138	2020-17	125.713	22856	Epidemic intelligence, national weekly data
France	FRA	Europe	67320216	Deaths	2039	2020-18	76.9011	24895	Epidemic intelligence, national weekly data
France	FRA	Europe	67320216	Deaths	1485	2020-19	52.3468	26380	Epidemic intelligence, national weekly data
France	FRA	Europe	67320216	Deaths	1331	2020-20	41.8299	27711	Epidemic intelligence, national weekly data
France	FRA	Europe	67320216	Deaths	656	2020-21	29.5157	28367	Epidemic intelligence, national weekly data
France	FRA	Europe	67320216	Deaths	435	2020-22	16.2061	28802	Epidemic intelligence, national weekly data
France	FRA	Europe	67320216	Deaths	353	2020-23	11.7053	29155	Epidemic intelligence, national weekly data
France	FRA	Europe	67320216	Deaths	252	2020-24	8.9869	29407	Epidemic intelligence, national weekly data
France	FRA	Europe	67320216	Deaths	233	2020-25	7.20437	29640	Epidemic intelligence, national weekly data
France	FRA	Europe	67320216	Deaths	138	2020-26	5.51097	29778	Epidemic intelligence, national weekly data
France	FRA	Europe	67320216	Deaths	115	2020-27	3.75816	29893	Epidemic intelligence, national weekly data
France	FRA	Europe	67320216	Deaths	111	2020-28	3.35709	30004	Epidemic intelligence, national weekly data
France	FRA	Europe	67320216	Deaths	148	2020-29	3.84728	30152	Epidemic intelligence, national weekly data
France	FRA	Europe	67320216	Deaths	40	2020-30	2.79262	30192	Epidemic intelligence, national weekly data
France	FRA	Europe	67320216	Deaths	73	2020-31	1.67854	30265	Epidemic intelligence, national weekly data
France	FRA	Europe	67320216	Deaths	59	2020-32	1.96078	30324	Epidemic intelligence, national weekly data
France	FRA	Europe	67320216	Deaths	86	2020-33	2.15388	30410	Epidemic intelligence, national weekly data
France	FRA	Europe	67320216	Deaths	103	2020-34	2.80748	30513	Epidemic intelligence, national weekly data
France	FRA	Europe	67320216	Deaths	93	2020-35	2.91146	30606	Epidemic intelligence, national weekly data
France	FRA	Europe	67320216	Deaths	95	2020-36	2.79262	30701	Epidemic intelligence, national weekly data
France	FRA	Europe	67320216	Deaths	215	2020-37	4.60486	30916	Epidemic intelligence, national weekly data
France	FRA	Europe	67320216	Deaths	369	2020-38	8.67496	31285	Epidemic intelligence, national weekly data
France	FRA	Europe	67320216	Deaths	442	2020-39	12.0469	31727	Epidemic intelligence, national weekly data
France	FRA	Europe	67320216	Deaths	503	2020-40	14.0374	32230	Epidemic intelligence, national weekly data
France	FRA	Europe	67320216	Deaths	500	2020-41	14.8989	32730	Epidemic intelligence, national weekly data
France	FRA	Europe	67320216	Deaths	747	2020-42	18.5234	33477	Epidemic intelligence, national weekly data
France	FRA	Europe	67320216	Deaths	1284	2020-43	30.1692	34761	Epidemic intelligence, national weekly data
France	FRA	Europe	67320216	Deaths	2258	2020-44	52.6142	37019	Epidemic intelligence, national weekly data
France	FRA	Europe	67320216	Deaths	3420	2020-45	84.3432	40439	Epidemic intelligence, national weekly data
France	FRA	Europe	67320216	Deaths	4109	2020-46	111.839	44548	Epidemic intelligence, national weekly data
France	FRA	Europe	67320216	Deaths	4184	2020-47	123.187	48732	Epidemic intelligence, national weekly data
France	FRA	Europe	67320216	Deaths	3593	2020-48	115.523	52325	Epidemic intelligence, national weekly data
France	FRA	Europe	67320216	Deaths	2830	2020-49	95.4097	55155	Epidemic intelligence, national weekly data
France	FRA	Europe	67320216	Deaths	2756	2020-50	82.9766	57911	Epidemic intelligence, national weekly data
France	FRA	Europe	67320216	Deaths	2638	2020-51	80.1245	60549	Epidemic intelligence, national weekly data
France	FRA	Europe	67320216	Deaths	2560	2020-52	77.2131	63109	Epidemic intelligence, national weekly data
France	FRA	Europe	67320216	Deaths	1928	2020-53	66.6665	65037	Epidemic intelligence, national weekly data

## Sheet: Sup_figure2
dep	date	value	Indicator	CurfewDATE
02	2020-03-05	NA	Hospital adm. (shifted by 14 days)	Departments with no curfew
02	2020-03-06	NA	Hospital adm. (shifted by 14 days)	Departments with no curfew
02	2020-03-07	NA	Hospital adm. (shifted by 14 days)	Departments with no curfew
02	2020-03-08	0.598662	Hospital adm. (shifted by 14 days)	Departments with no curfew
02	2020-03-09	0.548495	Hospital adm. (shifted by 14 days)	Departments with no curfew
02	2020-03-10	0.568562	Hospital adm. (shifted by 14 days)	Departments with no curfew
02	2020-03-11	0.555184	Hospital adm. (shifted by 14 days)	Departments with no curfew
02	2020-03-12	0.528428	Hospital adm. (shifted by 14 days)	Departments with no curfew
02	2020-03-13	0.468227	Hospital adm. (shifted by 14 days)	Departments with no curfew
02	2020-03-14	0.508361	Hospital adm. (shifted by 14 days)	Departments with no curfew
02	2020-03-15	0.595318	Hospital adm. (shifted by 14 days)	Departments with no curfew
02	2020-03-16	0.712375	Hospital adm. (shifted by 14 days)	Departments with no curfew
02	2020-03-17	0.856187	Hospital adm. (shifted by 14 days)	Departments with no curfew
02	2020-03-18	0.909699	Hospital adm. (shifted by 14 days)	Departments with no curfew
02	2020-03-19	0.916388	Hospital adm. (shifted by 14 days)	Departments with no curfew
02	2020-03-20	0.93311	Hospital adm. (shifted by 14 days)	Departments with no curfew
02	2020-03-21	0.963211	Hospital adm. (shifted by 14 days)	Departments with no curfew
02	2020-03-22	0.90301	Hospital adm. (shifted by 14 days)	Departments with no curfew
02	2020-03-23	0.839465	Hospital adm. (shifted by 14 days)	Departments with no curfew
02	2020-03-24	0.749164	Hospital adm. (shifted by 14 days)	Departments with no curfew
02	2020-03-25	0.692308	Hospital adm. (shifted by 14 days)	Departments with no curfew
02	2020-03-26	0.695652	Hospital adm. (shifted by 14 days)	Departments with no curfew
02	2020-03-27	0.67893	Hospital adm. (shifted by 14 days)	Departments with no curfew
02	2020-03-28	0.48495	Hospital adm. (shifted by 14 days)	Departments with no curfew
02	2020-03-29	0.501672	Hospital adm. (shifted by 14 days)	Departments with no curfew
02	2020-03-30	0.414716	Hospital adm. (shifted by 14 days)	Departments with no curfew
02	2020-03-31	0.367893	Hospital adm. (shifted by 14 days)	Departments with no curfew
02	2020-04-01	0.327759	Hospital adm. (shifted by 14 days)	Departments with no curfew
02	2020-04-02	0.327759	Hospital adm. (shifted by 14 days)	Departments with no curfew
02	2020-04-03	0.652174	Hospital adm. (shifted by 14 days)	Departments with no curfew
02	2020-04-04	0.93311	Hospital adm. (shifted by 14 days)	Departments with no curfew
02	2020-04-05	0.936455	Hospital adm. (shifted by 14 days)	Departments with no curfew
02	2020-04-06	0.973244	Hospital adm. (shifted by 14 days)	Departments with no curfew
02	2020-04-07	0.996656	Hospital adm. (shifted by 14 days)	Departments with no curfew
02	2020-04-08	0.986622	Hospital adm. (shifted by 14 days)	Departments with no curfew
02	2020-04-09	1	Hospital adm. (shifted by 14 days)	Departments with no curfew
02	2020-04-10	0.658863	Hospital adm. (shifted by 14 days)	Departments with no curfew
02	2020-04-11	0.444816	Hospital adm. (shifted by 14 days)	Departments with no curfew
02	2020-04-12	0.401338	Hospital adm. (shifted by 14 days)	Departments with no curfew
02	2020-04-13	0.374582	Hospital adm. (shifted by 14 days)	Departments with no curfew
02	2020-04-14	0.311037	Hospital adm. (shifted by 14 days)	Departments with no curfew
02	2020-04-15	0.301003	Hospital adm. (shifted by 14 days)	Departments with no curfew
02	2020-04-16	0.264214	Hospital adm. (shifted by 14 days)	Departments with no curfew
02	2020-04-17	0.287625	Hospital adm. (shifted by 14 days)	Departments with no curfew
02	2020-04-18	0.257525	Hospital adm. (shifted by 14 days)	Departments with no curfew
02	2020-04-19	0.270903	Hospital adm. (shifted by 14 days)	Departments with no curfew
02	2020-04-20	0.314381	Hospital adm. (shifted by 14 days)	Departments with no curfew
02	2020-04-21	0.364548	Hospital adm. (shifted by 14 days)	Departments with no curfew
02	2020-04-22	0.341137	Hospital adm. (shifted by 14 days)	Departments with no curfew
02	2020-04-23	0.344482	Hospital adm. (shifted by 14 days)	Departments with no curfew
02	2020-04-24	0.354515	Hospital adm. (shifted by 14 days)	Departments with no curfew
02	2020-04-25	0.311037	Hospital adm. (shifted by 14 days)	Departments with no curfew
02	2020-04-26	0.287625	Hospital adm. (shifted by 14 days)	Departments with no curfew
02	2020-04-27	0.230769	Hospital adm. (shifted by 14 days)	Departments with no curfew
02	2020-04-28	0.177258	Hospital adm. (shifted by 14 days)	Departments with no curfew
02	2020-04-29	0.217391	Hospital adm. (shifted by 14 days)	Departments with no curfew
02	2020-04-30	0.220736	Hospital adm. (shifted by 14 days)	Departments with no curfew
02	2020-05-01	0.204013	Hospital adm. (shifted by 14 days)	Departments with no curfew
02	2020-05-02	0.190635	Hospital adm. (shifted by 14 days)	Departments with no curfew
02	2020-05-03	0.167224	Hospital adm. (shifted by 14 days)	Departments with no curfew
02	2020-05-04	0.130435	Hospital adm. (shifted by 14 days)	Departments with no curfew
02	2020-05-05	0.120401	Hospital adm. (shifted by 14 days)	Departments with no curfew
02	2020-05-06	0.083612	Hospital adm. (shifted by 14 days)	Departments with no curfew
02	2020-05-07	0.0769231	Hospital adm. (shifted by 14 days)	Departments with no curfew
02	2020-05-08	0.0635452	Hospital adm. (shifted by 14 days)	Departments with no curfew
02	2020-05-09	0.113712	Hospital adm. (shifted by 14 days)	Departments with no curfew
02	2020-05-10	0.100334	Hospital adm. (shifted by 14 days)	Departments with no curfew
02	2020-05-11	0.123746	Hospital adm. (shifted by 14 days)	Departments with no curfew
02	2020-05-12	0.137124	Hospital adm. (shifted by 14 days)	Departments with no curfew
02	2020-05-13	0.143813	Hospital adm. (shifted by 14 days)	Departments with no curfew
02	2020-05-14	0.140468	Hospital adm. (shifted by 14 days)	Departments with no curfew
02	2020-05-15	0.123746	Hospital adm. (shifted by 14 days)	Departments with no curfew
02	2020-05-16	0.0702341	Hospital adm. (shifted by 14 days)	Departments with no curfew
02	2020-05-17	0.0802676	Hospital adm. (shifted by 14 days)	Departments with no curfew
02	2020-05-18	0.0635452	Hospital adm. (shifted by 14 days)	Departments with no curfew
02	2020-05-19	0.0535117	Hospital adm. (shifted by 14 days)	Departments with no curfew
02	2020-05-20	0.0468227	Hospital adm. (shifted by 14 days)	Departments with no curfew
02	2020-05-21	0.0501672	Hospital adm. (shifted by 14 days)	Departments with no curfew
02	2020-05-22	0.0635452	Hospital adm. (shifted by 14 days)	Departments with no curfew
02	2020-05-23	0.0668896	Hospital adm. (shifted by 14 days)	Departments with no curfew
02	2020-05-24	0.0535117	Hospital adm. (shifted by 14 days)	Departments with no curfew
02	2020-05-25	0.0434783	Hospital adm. (shifted by 14 days)	Departments with no curfew
02	2020-05-26	0.0468227	Hospital adm. (shifted by 14 days)	Departments with no curfew
02	2020-05-27	0.0434783	Hospital adm. (shifted by 14 days)	Departments with no curfew
02	2020-05-28	0.0401338	Hospital adm. (shifted by 14 days)	Departments with no curfew
02	2020-05-29	0.0301003	Hospital adm. (shifted by 14 days)	Departments with no curfew
02	2020-05-30	0.0401338	Hospital adm. (shifted by 14 days)	Departments with no curfew
02	2020-05-31	0.0367893	Hospital adm. (shifted by 14 days)	Departments with no curfew
02	2020-06-01	0.0501672	Hospital adm. (shifted by 14 days)	Departments with no curfew
02	2020-06-02	0.0367893	Hospital adm. (shifted by 14 days)	Departments with no curfew
02	2020-06-03	0.0434783	Hospital adm. (shifted by 14 days)	Departments with no curfew
02	2020-06-04	0.0602007	Hospital adm. (shifted by 14 days)	Departments with no curfew
02	2020-06-05	0.0568562	Hospital adm. (shifted by 14 days)	Departments with no curfew
02	2020-06-06	0.0468227	Hospital adm. (shifted by 14 days)	Departments with no curfew
02	2020-06-07	0.0468227	Hospital adm. (shifted by 14 days)	Departments with no curfew
02	2020-06-08	0.0401338	Hospital adm. (shifted by 14 days)	Departments with no curfew
02	2020-06-09	0.0401338	Hospital adm. (shifted by 14 days)	Departments with no curfew
02	2020-06-10	0.0334448	Hospital adm. (shifted by 14 days)	Departments with no curfew
02	2020-06-11	0.0167224	Hospital adm. (shifted by 14 days)	Departments with no curfew
02	2020-06-12	0.0200669	Hospital adm. (shifted by 14 days)	Departments with no curfew
02	2020-06-13	0.0100334	Hospital adm. (shifted by 14 days)	Departments with no curfew
02	2020-06-14	0.0167224	Hospital adm. (shifted by 14 days)	Departments with no curfew
02	2020-06-15	0.0133779	Hospital adm. (shifted by 14 days)	Departments with no curfew
02	2020-06-16	0.0133779	Hospital adm. (shifted by 14 days)	Departments with no curfew
02	2020-06-17	0.0167224	Hospital adm. (shifted by 14 days)	Departments with no curfew
02	2020-06-18	0.0167224	Hospital adm. (shifted by 14 days)	Departments with no curfew
02	2020-06-19	0.0133779	Hospital adm. (shifted by 14 days)	Departments with no curfew
02	2020-06-20	0.0267559	Hospital adm. (shifted by 14 days)	Departments with no curfew
02	2020-06-21	0.0234114	Hospital adm. (shifted by 14 days)	Departments with no curfew
02	2020-06-22	0.0267559	Hospital adm. (shifted by 14 days)	Departments with no curfew
02	2020-06-23	0.0267559	Hospital adm. (shifted by 14 days)	Departments with no curfew
02	2020-06-24	0.0267559	Hospital adm. (shifted by 14 days)	Departments with no curfew
02	2020-06-25	0.0267559	Hospital adm. (shifted by 14 days)	Departments with no curfew
02	2020-06-26	0.0267559	Hospital adm. (shifted by 14 days)	Departments with no curfew
02	2020-06-27	0.0133779	Hospital adm. (shifted by 14 days)	Departments with no curfew
02	2020-06-28	0.0167224	Hospital adm. (shifted by 14 days)	Departments with no curfew
02	2020-06-29	0.0133779	Hospital adm. (shifted by 14 days)	Departments with no curfew
02	2020-06-30	0.0267559	Hospital adm. (shifted by 14 days)	Departments with no curfew
02	2020-07-01	0.0267559	Hospital adm. (shifted by 14 days)	Departments with no curfew
02	2020-07-02	0.0267559	Hospital adm. (shifted by 14 days)	Departments with no curfew
02	2020-07-03	0.0301003	Hospital adm. (shifted by 14 days)	Departments with no curfew
02	2020-07-04	0.0301003	Hospital adm. (shifted by 14 days)	Departments with no curfew
02	2020-07-05	0.0301003	Hospital adm. (shifted by 14 days)	Departments with no curfew
02	2020-07-06	0.0267559	Hospital adm. (shifted by 14 days)	Departments with no curfew
02	2020-07-07	0.0167224	Hospital adm. (shifted by 14 days)	Departments with no curfew
02	2020-07-08	0.0133779	Hospital adm. (shifted by 14 days)	Departments with no curfew
02	2020-07-09	0.0167224	Hospital adm. (shifted by 14 days)	Departments with no curfew
02	2020-07-10	0.0133779	Hospital adm. (shifted by 14 days)	Departments with no curfew
02	2020-07-11	0.0133779	Hospital adm. (shifted by 14 days)	Departments with no curfew
02	2020-07-12	0.0133779	Hospital adm. (shifted by 14 days)	Departments with no curfew
02	2020-07-13	0.0133779	Hospital adm. (shifted by 14 days)	Departments with no curfew
02	2020-07-14	0.0200669	Hospital adm. (shifted by 14 days)	Departments with no curfew
02	2020-07-15	0.0200669	Hospital adm. (shifted by 14 days)	Departments with no curfew
02	2020-07-16	0.0200669	Hospital adm. (shifted by 14 days)	Departments with no curfew
02	2020-07-17	0.0200669	Hospital adm. (shifted by 14 days)	Departments with no curfew
02	2020-07-18	0.0200669	Hospital adm. (shifted by 14 days)	Departments with no curfew
02	2020-07-19	0.0200669	Hospital adm. (shifted by 14 days)	Departments with no curfew
02	2020-07-20	0.0267559	Hospital adm. (shifted by 14 days)	Departments with no curfew
02	2020-07-21	0.0167224	Hospital adm. (shifted by 14 days)	Departments with no curfew
02	2020-07-22	0.0234114	Hospital adm. (shifted by 14 days)	Departments with no curfew
02	2020-07-23	0.0200669	Hospital adm. (shifted by 14 days)	Departments with no curfew
02	2020-07-24	0.0267559	Hospital adm. (shifted by 14 days)	Departments with no curfew
02	2020-07-25	0.0401338	Hospital adm. (shifted by 14 days)	Departments with no curfew
02	2020-07-26	0.0367893	Hospital adm. (shifted by 14 days)	Departments with no curfew
02	2020-07-27	0.0401338	Hospital adm. (shifted by 14 days)	Departments with no curfew
02	2020-07-28	0.0434783	Hospital adm. (shifted by 14 days)	Departments with no curfew
02	2020-07-29	0.0568562	Hospital adm. (shifted by 14 days)	Departments with no curfew
02	2020-07-30	0.0568562	Hospital adm. (shifted by 14 days)	Departments with no curfew
02	2020-07-31	0.0535117	Hospital adm. (shifted by 14 days)	Departments with no curfew
02	2020-08-01	0.0434783	Hospital adm. (shifted by 14 days)	Departments with no curfew
02	2020-08-02	0.0434783	Hospital adm. (shifted by 14 days)	Departments with no curfew
02	2020-08-03	0.0367893	Hospital adm. (shifted by 14 days)	Departments with no curfew
02	2020-08-04	0.0367893	Hospital adm. (shifted by 14 days)	Departments with no curfew
02	2020-08-05	0.0200669	Hospital adm. (shifted by 14 days)	Departments with no curfew
02	2020-08-06	0.0200669	Hospital adm. (shifted by 14 days)	Departments with no curfew
02	2020-08-07	0.0167224	Hospital adm. (shifted by 14 days)	Departments with no curfew
02	2020-08-08	0.0200669	Hospital adm. (shifted by 14 days)	Departments with no curfew
02	2020-08-09	0.0200669	Hospital adm. (shifted by 14 days)	Departments with no curfew
02	2020-08-10	0.0167224	Hospital adm. (shifted by 14 days)	Departments with no curfew
02	2020-08-11	0.0234114	Hospital adm. (shifted by 14 days)	Departments with no curfew
02	2020-08-12	0.0234114	Hospital adm. (shifted by 14 days)	Departments with no curfew
02	2020-08-13	0.0267559	Hospital adm. (shifted by 14 days)	Departments with no curfew
02	2020-08-14	0.0267559	Hospital adm. (shifted by 14 days)	Departments with no curfew
02	2020-08-15	0.0234114	Hospital adm. (shifted by 14 days)	Departments with no curfew
02	2020-08-16	0.0200669	Hospital adm. (shifted by 14 days)	Departments with no curfew
02	2020-08-17	0.0234114	Hospital adm. (shifted by 14 days)	Departments with no curfew
02	2020-08-18	0.0133779	Hospital adm. (shifted by 14 days)	Departments with no curfew
02	2020-08-19	0.0133779	Hospital adm. (shifted by 14 days)	Departments with no curfew
02	2020-08-20	0.0167224	Hospital adm. (shifted by 14 days)	Departments with no curfew
02	2020-08-21	0.0167224	Hospital adm. (shifted by 14 days)	Departments with no curfew
02	2020-08-22	0.0200669	Hospital adm. (shifted by 14 days)	Departments with no curfew
02	2020-08-23	0.0301003	Hospital adm. (shifted by 14 days)	Departments with no curfew
02	2020-08-24	0.0267559	Hospital adm. (shifted by 14 days)	Departments with no curfew
02	2020-08-25	0.0267559	Hospital adm. (shifted by 14 days)	Departments with no curfew
02	2020-08-26	0.0234114	Hospital adm. (shifted by 14 days)	Departments with no curfew
02	2020-08-27	0.0167224	Hospital adm. (shifted by 14 days)	Departments with no curfew
02	2020-08-28	0.0267559	Hospital adm. (shifted by 14 days)	Departments with no curfew
02	2020-08-29	0.0267559	Hospital adm. (shifted by 14 days)	Departments with no curfew
02	2020-08-30	0.0167224	Hospital adm. (shifted by 14 days)	Departments with no curfew
02	2020-08-31	0.0267559	Hospital adm. (shifted by 14 days)	Departments with no curfew
02	2020-09-01	0.0267559	Hospital adm. (shifted by 14 days)	Departments with no curfew
02	2020-09-02	0.0401338	Hospital adm. (shifted by 14 days)	Departments with no curfew
02	2020-09-03	0.0434783	Hospital adm. (shifted by 14 days)	Departments with no curfew
02	2020-09-04	0.0535117	Hospital adm. (shifted by 14 days)	Departments with no curfew
02	2020-09-05	0.0501672	Hospital adm. (shifted by 14 days)	Departments with no curfew
02	2020-09-06	0.0668896	Hospital adm. (shifted by 14 days)	Departments with no curfew
02	2020-09-07	0.0602007	Hospital adm. (shifted by 14 days)	Departments with no curfew
02	2020-09-08	0.0602007	Hospital adm. (shifted by 14 days)	Departments with no curfew
02	2020-09-09	0.0568562	Hospital adm. (shifted by 14 days)	Departments with no curfew
02	2020-09-10	0.0635452	Hospital adm. (shifted by 14 days)	Departments with no curfew
02	2020-09-11	0.0702341	Hospital adm. (shifted by 14 days)	Departments with no curfew
02	2020-09-12	0.0802676	Hospital adm. (shifted by 14 days)	Departments with no curfew
02	2020-09-13	0.0735786	Hospital adm. (shifted by 14 days)	Departments with no curfew
02	2020-09-14	0.0802676	Hospital adm. (shifted by 14 days)	Departments with no curfew
02	2020-09-15	0.0936455	Hospital adm. (shifted by 14 days)	Departments with no curfew
02	2020-09-16	0.0936455	Hospital adm. (shifted by 14 days)	Departments with no curfew
02	2020-09-17	0.083612	Hospital adm. (shifted by 14 days)	Departments with no curfew
02	2020-09-18	0.0668896	Hospital adm. (shifted by 14 days)	Departments with no curfew
02	2020-09-19	0.0535117	Hospital adm. (shifted by 14 days)	Departments with no curfew
02	2020-09-20	0.0602007	Hospital adm. (shifted by 14 days)	Departments with no curfew
02	2020-09-21	0.0535117	Hospital adm. (shifted by 14 days)	Departments with no curfew
02	2020-09-22	0.0468227	Hospital adm. (shifted by 14 days)	Departments with no curfew
02	2020-09-23	0.0635452	Hospital adm. (shifted by 14 days)	Departments with no curfew
02	2020-09-24	0.0769231	Hospital adm. (shifted by 14 days)	Departments with no curfew
02	2020-09-25	0.0735786	Hospital adm. (shifted by 14 days)	Departments with no curfew
02	2020-09-26	0.103679	Hospital adm. (shifted by 14 days)	Departments with no curfew
02	2020-09-27	0.117057	Hospital adm. (shifted by 14 days)	Departments with no curfew
02	2020-09-28	0.143813	Hospital adm. (shifted by 14 days)	Departments with no curfew
02	2020-09-29	0.173913	Hospital adm. (shifted by 14 days)	Departments with no curfew
02	2020-09-30	0.147157	Hospital adm. (shifted by 14 days)	Departments with no curfew
02	2020-10-01	0.187291	Hospital adm. (shifted by 14 days)	Departments with no curfew
02	2020-10-02	0.200669	Hospital adm. (shifted by 14 days)	Departments with no curfew
02	2020-10-03	0.197324	Hospital adm. (shifted by 14 days)	Departments with no curfew
02	2020-10-04	0.190635	Hospital adm. (shifted by 14 days)	Departments with no curfew
02	2020-10-05	0.240803	Hospital adm. (shifted by 14 days)	Departments with no curfew
02	2020-10-06	0.257525	Hospital adm. (shifted by 14 days)	Departments with no curfew
02	2020-10-07	0.311037	Hospital adm. (shifted by 14 days)	Departments with no curfew
02	2020-10-08	0.284281	Hospital adm. (shifted by 14 days)	Departments with no curfew
02	2020-10-09	0.341137	Hospital adm. (shifted by 14 days)	Departments with no curfew
02	2020-10-10	0.351171	Hospital adm. (shifted by 14 days)	Departments with no curfew
02	2020-10-11	0.397993	Hospital adm. (shifted by 14 days)	Departments with no curfew
02	2020-10-12	0.35786	Hospital adm. (shifted by 14 days)	Departments with no curfew
02	2020-10-13	0.374582	Hospital adm. (shifted by 14 days)	Departments with no curfew
02	2020-10-14	0.341137	Hospital adm. (shifted by 14 days)	Departments with no curfew
02	2020-10-15	0.351171	Hospital adm. (shifted by 14 days)	Departments with no curfew
02	2020-10-16	0.347826	Hospital adm. (shifted by 14 days)	Departments with no curfew
02	2020-10-17	0.364548	Hospital adm. (shifted by 14 days)	Departments with no curfew
02	2020-10-18	0.411371	Hospital adm. (shifted by 14 days)	Departments with no curfew
02	2020-10-19	0.451505	Hospital adm. (shifted by 14 days)	Departments with no curfew
02	2020-10-20	0.471572	Hospital adm. (shifted by 14 days)	Departments with no curfew
02	2020-10-21	0.494983	Hospital adm. (shifted by 14 days)	Departments with no curfew
02	2020-10-22	0.505017	Hospital adm. (shifted by 14 days)	Departments with no curfew
02	2020-10-23	0.511706	Hospital adm. (shifted by 14 days)	Departments with no curfew
02	2020-10-24	0.518395	Hospital adm. (shifted by 14 days)	Departments with no curfew
02	2020-10-25	0.464883	Hospital adm. (shifted by 14 days)	Departments with no curfew
02	2020-10-26	0.454849	Hospital adm. (shifted by 14 days)	Departments with no curfew
02	2020-10-27	0.474916	Hospital adm. (shifted by 14 days)	Departments with no curfew
02	2020-10-28	0.448161	Hospital adm. (shifted by 14 days)	Departments with no curfew
02	2020-10-29	0.408027	Hospital adm. (shifted by 14 days)	Departments with no curfew
02	2020-10-30	0.394649	Hospital adm. (shifted by 14 days)	Departments with no curfew
02	2020-10-31	0.438127	Hospital adm. (shifted by 14 days)	Departments with no curfew
02	2020-11-01	0.414716	Hospital adm. (shifted by 14 days)	Departments with no curfew
02	2020-11-02	0.408027	Hospital adm. (shifted by 14 days)	Departments with no curfew
02	2020-11-03	0.351171	Hospital adm. (shifted by 14 days)	Departments with no curfew
02	2020-11-04	0.341137	Hospital adm. (shifted by 14 days)	Departments with no curfew
02	2020-11-05	0.351171	Hospital adm. (shifted by 14 days)	Departments with no curfew
02	2020-11-06	0.327759	Hospital adm. (shifted by 14 days)	Departments with no curfew
02	2020-11-07	0.317726	Hospital adm. (shifted by 14 days)	Departments with no curfew
02	2020-11-08	0.32107	Hospital adm. (shifted by 14 days)	Departments with no curfew
02	2020-11-09	0.294314	Hospital adm. (shifted by 14 days)	Departments with no curfew
02	2020-11-10	0.284281	Hospital adm. (shifted by 14 days)	Departments with no curfew
02	2020-11-11	0.307692	Hospital adm. (shifted by 14 days)	Departments with no curfew
02	2020-11-12	0.314381	Hospital adm. (shifted by 14 days)	Departments with no curfew
02	2020-11-13	0.337793	Hospital adm. (shifted by 14 days)	Departments with no curfew
02	2020-11-14	0.297659	Hospital adm. (shifted by 14 days)	Departments with no curfew
02	2020-11-15	0.301003	Hospital adm. (shifted by 14 days)	Departments with no curfew
02	2020-11-16	0.314381	Hospital adm. (shifted by 14 days)	Departments with no curfew
02	2020-11-17	0.354515	Hospital adm. (shifted by 14 days)	Departments with no curfew
02	2020-11-18	0.347826	Hospital adm. (shifted by 14 days)	Departments with no curfew
02	2020-11-19	0.334448	Hospital adm. (shifted by 14 days)	Departments with no curfew
02	2020-11-20	0.327759	Hospital adm. (shifted by 14 days)	Departments with no curfew
02	2020-11-21	0.337793	Hospital adm. (shifted by 14 days)	Departments with no curfew
02	2020-11-22	0.334448	Hospital adm. (shifted by 14 days)	Departments with no curfew
02	2020-11-23	0.317726	Hospital adm. (shifted by 14 days)	Departments with no curfew
02	2020-11-24	0.337793	Hospital adm. (shifted by 14 days)	Departments with no curfew
02	2020-11-25	0.401338	Hospital adm. (shifted by 14 days)	Departments with no curfew
02	2020-11-26	0.411371	Hospital adm. (shifted by 14 days)	Departments with no curfew
02	2020-11-27	0.424749	Hospital adm. (shifted by 14 days)	Departments with no curfew
02	2020-11-28	0.448161	Hospital adm. (shifted by 14 days)	Departments with no curfew
02	2020-11-29	0.518395	Hospital adm. (shifted by 14 days)	Departments with no curfew
02	2020-11-30	0.535117	Hospital adm. (shifted by 14 days)	Departments with no curfew
02	2020-12-01	0.474916	Hospital adm. (shifted by 14 days)	Departments with no curfew
02	2020-12-02	0.411371	Hospital adm. (shifted by 14 days)	Departments with no curfew
02	2020-12-03	0.421405	Hospital adm. (shifted by 14 days)	Departments with no curfew
02	2020-12-04	0.408027	Hospital adm. (shifted by 14 days)	Departments with no curfew
02	2020-12-05	0.528428	Hospital adm. (shifted by 14 days)	Departments with no curfew
02	2020-12-06	0.461538	Hospital adm. (shifted by 14 days)	Departments with no curfew
02	2020-12-07	0.501672	Hospital adm. (shifted by 14 days)	Departments with no curfew
02	2020-12-08	0.471572	Hospital adm. (shifted by 14 days)	Departments with no curfew
02	2020-12-09	0.464883	Hospital adm. (shifted by 14 days)	Departments with no curfew
02	2020-12-10	0.48495	Hospital adm. (shifted by 14 days)	Departments with no curfew
02	2020-12-11	0.451505	Hospital adm. (shifted by 14 days)	Departments with no curfew
02	2020-12-12	0.331104	Hospital adm. (shifted by 14 days)	Departments with no curfew
02	2020-12-13	0.304348	Hospital adm. (shifted by 14 days)	Departments with no curfew
02	2020-12-14	0.267559	Hospital adm. (shifted by 14 days)	Departments with no curfew
02	2020-12-15	0.29097	Hospital adm. (shifted by 14 days)	Departments with no curfew
02	2020-12-16	0.274247	Hospital adm. (shifted by 14 days)	Departments with no curfew
02	2020-12-17	0.240803	Hospital adm. (shifted by 14 days)	Departments with no curfew
02	2020-12-18	0.264214	Hospital adm. (shifted by 14 days)	Departments with no curfew
02	2020-12-19	0.314381	Hospital adm. (shifted by 14 days)	Departments with no curfew
02	2020-12-20	0.304348	Hospital adm. (shifted by 14 days)	Departments with no curfew
02	2020-12-21	0.301003	Hospital adm. (shifted by 14 days)	Departments with no curfew
02	2020-12-22	0.32107	Hospital adm. (shifted by 14 days)	Departments with no curfew
02	2020-12-23	0.347826	Hospital adm. (shifted by 14 days)	Departments with no curfew
02	2020-12-24	0.354515	Hospital adm. (shifted by 14 days)	Departments with no curfew
02	2020-12-25	0.411371	Hospital adm. (shifted by 14 days)	Departments with no curfew
02	2020-12-26	0.35786	Hospital adm. (shifted by 14 days)	Departments with no curfew
06	2020-03-05		Hospital adm. (shifted by 14 days)	Departements with curfew enforced the October 24
06	2020-03-06		Hospital adm. (shifted by 14 days)	Departements with curfew enforced the October 24
06	2020-03-07		Hospital adm. (shifted by 14 days)	Departements with curfew enforced the October 24
06	2020-03-08	0.315152	Hospital adm. (shifted by 14 days)	Departements with curfew enforced the October 24
06	2020-03-09	0.330303	Hospital adm. (shifted by 14 days)	Departements with curfew enforced the October 24
06	2020-03-10	0.321212	Hospital adm. (shifted by 14 days)	Departements with curfew enforced the October 24
06	2020-03-11	0.372727	Hospital adm. (shifted by 14 days)	Departements with curfew enforced the October 24
06	2020-03-12	0.424242	Hospital adm. (shifted by 14 days)	Departements with curfew enforced the October 24
06	2020-03-13	0.390909	Hospital adm. (shifted by 14 days)	Departements with curfew enforced the October 24
06	2020-03-14	0.421212	Hospital adm. (shifted by 14 days)	Departements with curfew enforced the October 24
06	2020-03-15	0.454545	Hospital adm. (shifted by 14 days)	Departements with curfew enforced the October 24
06	2020-03-16	0.533333	Hospital adm. (shifted by 14 days)	Departements with curfew enforced the October 24
06	2020-03-17	0.584848	Hospital adm. (shifted by 14 days)	Departements with curfew enforced the October 24
06	2020-03-18	0.630303	Hospital adm. (shifted by 14 days)	Departements with curfew enforced the October 24
06	2020-03-19	0.606061	Hospital adm. (shifted by 14 days)	Departements with curfew enforced the October 24
06	2020-03-20	0.666667	Hospital adm. (shifted by 14 days)	Departements with curfew enforced the October 24
06	2020-03-21	0.712121	Hospital adm. (shifted by 14 days)	Departements with curfew enforced the October 24
06	2020-03-22	0.687879	Hospital adm. (shifted by 14 days)	Departements with curfew enforced the October 24
06	2020-03-23	0.636364	Hospital adm. (shifted by 14 days)	Departements with curfew enforced the October 24
06	2020-03-24	0.645455	Hospital adm. (shifted by 14 days)	Departements with curfew enforced the October 24
06	2020-03-25	0.566667	Hospital adm. (shifted by 14 days)	Departements with curfew enforced the October 24
06	2020-03-26	0.551515	Hospital adm. (shifted by 14 days)	Departements with curfew enforced the October 24
06	2020-03-27	0.524242	Hospital adm. (shifted by 14 days)	Departements with curfew enforced the October 24
06	2020-03-28	0.49697	Hospital adm. (shifted by 14 days)	Departements with curfew enforced the October 24
06	2020-03-29	0.439394	Hospital adm. (shifted by 14 days)	Departements with curfew enforced the October 24
06	2020-03-30	0.415152	Hospital adm. (shifted by 14 days)	Departements with curfew enforced the October 24
06	2020-03-31	0.369697	Hospital adm. (shifted by 14 days)	Departements with curfew enforced the October 24
06	2020-04-01	0.387879	Hospital adm. (shifted by 14 days)	Departements with curfew enforced the October 24
06	2020-04-02	0.384848	Hospital adm. (shifted by 14 days)	Departements with curfew enforced the October 24
06	2020-04-03	0.375758	Hospital adm. (shifted by 14 days)	Departements with curfew enforced the October 24
06	2020-04-04	0.327273	Hospital adm. (shifted by 14 days)	Departements with curfew enforced the October 24
06	2020-04-05	0.354545	Hospital adm. (shifted by 14 days)	Departements with curfew enforced the October 24
06	2020-04-06	0.333333	Hospital adm. (shifted by 14 days)	Departements with curfew enforced the October 24
06	2020-04-07	0.293939	Hospital adm. (shifted by 14 days)	Departements with curfew enforced the October 24
06	2020-04-08	0.260606	Hospital adm. (shifted by 14 days)	Departements with curfew enforced the October 24
06	2020-04-09	0.260606	Hospital adm. (shifted by 14 days)	Departements with curfew enforced the October 24
06	2020-04-10	0.233333	Hospital adm. (shifted by 14 days)	Departements with curfew enforced the October 24
06	2020-04-11	0.239394	Hospital adm. (shifted by 14 days)	Departements with curfew enforced the October 24
06	2020-04-12	0.206061	Hospital adm. (shifted by 14 days)	Departements with curfew enforced the October 24
06	2020-04-13	0.184848	Hospital adm. (shifted by 14 days)	Departements with curfew enforced the October 24
06	2020-04-14	0.169697	Hospital adm. (shifted by 14 days)	Departements with curfew enforced the October 24
06	2020-04-15	0.151515	Hospital adm. (shifted by 14 days)	Departements with curfew enforced the October 24
06	2020-04-16	0.154545	Hospital adm. (shifted by 14 days)	Departements with curfew enforced the October 24
06	2020-04-17	0.181818	Hospital adm. (shifted by 14 days)	Departements with curfew enforced the October 24
06	2020-04-18	0.181818	Hospital adm. (shifted by 14 days)	Departements with curfew enforced the October 24
06	2020-04-19	0.178788	Hospital adm. (shifted by 14 days)	Departements with curfew enforced the October 24
06	2020-04-20	0.221212	Hospital adm. (shifted by 14 days)	Departements with curfew enforced the October 24
06	2020-04-21	0.230303	Hospital adm. (shifted by 14 days)	Departements with curfew enforced the October 24
06	2020-04-22	0.245455	Hospital adm. (shifted by 14 days)	Departements with curfew enforced the October 24
06	2020-04-23	0.230303	Hospital adm. (shifted by 14 days)	Departements with curfew enforced the October 24
06	2020-04-24	0.187879	Hospital adm. (shifted by 14 days)	Departements with curfew enforced the October 24
06	2020-04-25	0.163636	Hospital adm. (shifted by 14 days)	Departements with curfew enforced the October 24
06	2020-04-26	0.142424	Hospital adm. (shifted by 14 days)	Departements with curfew enforced the October 24
06	2020-04-27	0.106061	Hospital adm. (shifted by 14 days)	Departements with curfew enforced the October 24
06	2020-04-28	0.0969697	Hospital adm. (shifted by 14 days)	Departements with curfew enforced the October 24
06	2020-04-29	0.0939394	Hospital adm. (shifted by 14 days)	Departements with curfew enforced the October 24
06	2020-04-30	0.0909091	Hospital adm. (shifted by 14 days)	Departements with curfew enforced the October 24
06	2020-05-01	0.0757576	Hospital adm. (shifted by 14 days)	Departements with curfew enforced the October 24
06	2020-05-02	0.0636364	Hospital adm. (shifted by 14 days)	Departements with curfew enforced the October 24
06	2020-05-03	0.0727273	Hospital adm. (shifted by 14 days)	Departements with curfew enforced the October 24
06	2020-05-04	0.0757576	Hospital adm. (shifted by 14 days)	Departements with curfew enforced the October 24
06	2020-05-05	0.0636364	Hospital adm. (shifted by 14 days)	Departements with curfew enforced the October 24
06	2020-05-06	0.0515152	Hospital adm. (shifted by 14 days)	Departements with curfew enforced the October 24
06	2020-05-07	0.0575758	Hospital adm. (shifted by 14 days)	Departements with curfew enforced the October 24
06	2020-05-08	0.0606061	Hospital adm. (shifted by 14 days)	Departements with curfew enforced the October 24
06	2020-05-09	0.0606061	Hospital adm. (shifted by 14 days)	Departements with curfew enforced the October 24
06	2020-05-10	0.0484848	Hospital adm. (shifted by 14 days)	Departements with curfew enforced the October 24
06	2020-05-11	0.0333333	Hospital adm. (shifted by 14 days)	Departements with curfew enforced the October 24
06	2020-05-12	0.0363636	Hospital adm. (shifted by 14 days)	Departements with curfew enforced the October 24
06	2020-05-13	0.0424242	Hospital adm. (shifted by 14 days)	Departements with curfew enforced the October 24
06	2020-05-14	0.0393939	Hospital adm. (shifted by 14 days)	Departements with curfew enforced the October 24
06	2020-05-15	0.0393939	Hospital adm. (shifted by 14 days)	Departements with curfew enforced the October 24
06	2020-05-16	0.0363636	Hospital adm. (shifted by 14 days)	Departements with curfew enforced the October 24
06	2020-05-17	0.030303	Hospital adm. (shifted by 14 days)	Departements with curfew enforced the October 24
06	2020-05-18	0.0272727	Hospital adm. (shifted by 14 days)	Departements with curfew enforced the October 24
06	2020-05-19	0.0393939	Hospital adm. (shifted by 14 days)	Departements with curfew enforced the October 24
06	2020-05-20	0.0333333	Hospital adm. (shifted by 14 days)	Departements with curfew enforced the October 24
06	2020-05-21	0.030303	Hospital adm. (shifted by 14 days)	Departements with curfew enforced the October 24
06	2020-05-22	0.0333333	Hospital adm. (shifted by 14 days)	Departements with curfew enforced the October 24
06	2020-05-23	0.0393939	Hospital adm. (shifted by 14 days)	Departements with curfew enforced the October 24
06	2020-05-24	0.0393939	Hospital adm. (shifted by 14 days)	Departements with curfew enforced the October 24
06	2020-05-25	0.0393939	Hospital adm. (shifted by 14 days)	Departements with curfew enforced the October 24
06	2020-05-26	0.0212121	Hospital adm. (shifted by 14 days)	Departements with curfew enforced the October 24
06	2020-05-27	0.0212121	Hospital adm. (shifted by 14 days)	Departements with curfew enforced the October 24
06	2020-05-28	0.0212121	Hospital adm. (shifted by 14 days)	Departements with curfew enforced the October 24
06	2020-05-29	0.0151515	Hospital adm. (shifted by 14 days)	Departements with curfew enforced the October 24
06	2020-05-30	0.0181818	Hospital adm. (shifted by 14 days)	Departements with curfew enforced the October 24
06	2020-05-31	0.0212121	Hospital adm. (shifted by 14 days)	Departements with curfew enforced the October 24
06	2020-06-01	0.030303	Hospital adm. (shifted by 14 days)	Departements with curfew enforced the October 24
06	2020-06-02	0.0363636	Hospital adm. (shifted by 14 days)	Departements with curfew enforced the October 24
06	2020-06-03	0.0363636	Hospital adm. (shifted by 14 days)	Departements with curfew enforced the October 24
06	2020-06-04	0.0363636	Hospital adm. (shifted by 14 days)	Departements with curfew enforced the October 24
06	2020-06-05	0.0363636	Hospital adm. (shifted by 14 days)	Departements with curfew enforced the October 24
06	2020-06-06	0.0272727	Hospital adm. (shifted by 14 days)	Departements with curfew enforced the October 24
06	2020-06-07	0.0242424	Hospital adm. (shifted by 14 days)	Departements with curfew enforced the October 24
06	2020-06-08	0.0121212	Hospital adm. (shifted by 14 days)	Departements with curfew enforced the October 24
06	2020-06-09	0.0030303	Hospital adm. (shifted by 14 days)	Departements with curfew enforced the October 24
06	2020-06-10	0.0030303	Hospital adm. (shifted by 14 days)	Departements with curfew enforced the October 24
06	2020-06-11	0.0030303	Hospital adm. (shifted by 14 days)	Departements with curfew enforced the October 24
06	2020-06-12	0.0030303	Hospital adm. (shifted by 14 days)	Departements with curfew enforced the October 24
06	2020-06-13	0.00606061	Hospital adm. (shifted by 14 days)	Departements with curfew enforced the October 24
06	2020-06-14	0.00606061	Hospital adm. (shifted by 14 days)	Departements with curfew enforced the October 24
06	2020-06-15	0.0121212	Hospital adm. (shifted by 14 days)	Departements with curfew enforced the October 24
06	2020-06-16	0.0121212	Hospital adm. (shifted by 14 days)	Departements with curfew enforced the October 24
06	2020-06-17	0.0121212	Hospital adm. (shifted by 14 days)	Departements with curfew enforced the October 24
06	2020-06-18	0.0121212	Hospital adm. (shifted by 14 days)	Departements with curfew enforced the October 24
06	2020-06-19	0.0121212	Hospital adm. (shifted by 14 days)	Departements with curfew enforced the October 24
06	2020-06-20	0.00606061	Hospital adm. (shifted by 14 days)	Departements with curfew enforced the October 24
06	2020-06-21	0.00606061	Hospital adm. (shifted by 14 days)	Departements with curfew enforced the October 24
06	2020-06-22	0	Hospital adm. (shifted by 14 days)	Departements with curfew enforced the October 24
06	2020-06-23	0	Hospital adm. (shifted by 14 days)	Departements with curfew enforced the October 24
06	2020-06-24	0	Hospital adm. (shifted by 14 days)	Departements with curfew enforced the October 24
06	2020-06-25	0	Hospital adm. (shifted by 14 days)	Departements with curfew enforced the October 24
06	2020-06-26	0	Hospital adm. (shifted by 14 days)	Departements with curfew enforced the October 24
06	2020-06-27	0.0030303	Hospital adm. (shifted by 14 days)	Departements with curfew enforced the October 24
06	2020-06-28	0.0151515	Hospital adm. (shifted by 14 days)	Departements with curfew enforced the October 24
06	2020-06-29	0.0181818	Hospital adm. (shifted by 14 days)	Departements with curfew enforced the October 24
06	2020-06-30	0.0181818	Hospital adm. (shifted by 14 days)	Departements with curfew enforced the October 24
06	2020-07-01	0.0181818	Hospital adm. (shifted by 14 days)	Departements with curfew enforced the October 24
06	2020-07-02	0.0181818	Hospital adm. (shifted by 14 days)	Departements with curfew enforced the October 24
06	2020-07-03	0.0181818	Hospital adm. (shifted by 14 days)	Departements with curfew enforced the October 24
06	2020-07-04	0.030303	Hospital adm. (shifted by 14 days)	Departements with curfew enforced the October 24
06	2020-07-05	0.0424242	Hospital adm. (shifted by 14 days)	Departements with curfew enforced the October 24
06	2020-07-06	0.0515152	Hospital adm. (shifted by 14 days)	Departements with curfew enforced the October 24
06	2020-07-07	0.0575758	Hospital adm. (shifted by 14 days)	Departements with curfew enforced the October 24
06	2020-07-08	0.0606061	Hospital adm. (shifted by 14 days)	Departements with curfew enforced the October 24
06	2020-07-09	0.0606061	Hospital adm. (shifted by 14 days)	Departements with curfew enforced the October 24
06	2020-07-10	0.0727273	Hospital adm. (shifted by 14 days)	Departements with curfew enforced the October 24
06	2020-07-11	0.0666667	Hospital adm. (shifted by 14 days)	Departements with curfew enforced the October 24
06	2020-07-12	0.0454545	Hospital adm. (shifted by 14 days)	Departements with curfew enforced the October 24
06	2020-07-13	0.0424242	Hospital adm. (shifted by 14 days)	Departements with curfew enforced the October 24
06	2020-07-14	0.0484848	Hospital adm. (shifted by 14 days)	Departements with curfew enforced the October 24
06	2020-07-15	0.0484848	Hospital adm. (shifted by 14 days)	Departements with curfew enforced the October 24
06	2020-07-16	0.0515152	Hospital adm. (shifted by 14 days)	Departements with curfew enforced the October 24
06	2020-07-17	0.0515152	Hospital adm. (shifted by 14 days)	Departements with curfew enforced the October 24
06	2020-07-18	0.0606061	Hospital adm. (shifted by 14 days)	Departements with curfew enforced the October 24
06	2020-07-19	0.0757576	Hospital adm. (shifted by 14 days)	Departements with curfew enforced the October 24
06	2020-07-20	0.0787879	Hospital adm. (shifted by 14 days)	Departements with curfew enforced the October 24
06	2020-07-21	0.0878788	Hospital adm. (shifted by 14 days)	Departements with curfew enforced the October 24
06	2020-07-22	0.0909091	Hospital adm. (shifted by 14 days)	Departements with curfew enforced the October 24
06	2020-07-23	0.0878788	Hospital adm. (shifted by 14 days)	Departements with curfew enforced the October 24
06	2020-07-24	0.0939394	Hospital adm. (shifted by 14 days)	Departements with curfew enforced the October 24
06	2020-07-25	0.0818182	Hospital adm. (shifted by 14 days)	Departements with curfew enforced the October 24
06	2020-07-26	0.069697	Hospital adm. (shifted by 14 days)	Departements with curfew enforced the October 24
06	2020-07-27	0.112121	Hospital adm. (shifted by 14 days)	Departements with curfew enforced the October 24
06	2020-07-28	0.118182	Hospital adm. (shifted by 14 days)	Departements with curfew enforced the October 24
06	2020-07-29	0.115152	Hospital adm. (shifted by 14 days)	Departements with curfew enforced the October 24
06	2020-07-30	0.118182	Hospital adm. (shifted by 14 days)	Departements with curfew enforced the October 24
06	2020-07-31	0.118182	Hospital adm. (shifted by 14 days)	Departements with curfew enforced the October 24
06	2020-08-01	0.130303	Hospital adm. (shifted by 14 days)	Departements with curfew enforced the October 24
06	2020-08-02	0.136364	Hospital adm. (shifted by 14 days)	Departements with curfew enforced the October 24
06	2020-08-03	0.0939394	Hospital adm. (shifted by 14 days)	Departements with curfew enforced the October 24
06	2020-08-04	0.106061	Hospital adm. (shifted by 14 days)	Departements with curfew enforced the October 24
06	2020-08-05	0.139394	Hospital adm. (shifted by 14 days)	Departements with curfew enforced the October 24
06	2020-08-06	0.136364	Hospital adm. (shifted by 14 days)	Departements with curfew enforced the October 24
06	2020-08-07	0.160606	Hospital adm. (shifted by 14 days)	Departements with curfew enforced the October 24
06	2020-08-08	0.169697	Hospital adm. (shifted by 14 days)	Departements with curfew enforced the October 24
06	2020-08-09	0.209091	Hospital adm. (shifted by 14 days)	Departements with curfew enforced the October 24
06	2020-08-10	0.215152	Hospital adm. (shifted by 14 days)	Departements with curfew enforced the October 24
06	2020-08-11	0.193939	Hospital adm. (shifted by 14 days)	Departements with curfew enforced the October 24
06	2020-08-12	0.166667	Hospital adm. (shifted by 14 days)	Departements with curfew enforced the October 24
06	2020-08-13	0.166667	Hospital adm. (shifted by 14 days)	Departements with curfew enforced the October 24
06	2020-08-14	0.163636	Hospital adm. (shifted by 14 days)	Departements with curfew enforced the October 24
06	2020-08-15	0.145455	Hospital adm. (shifted by 14 days)	Departements with curfew enforced the October 24
06	2020-08-16	0.160606	Hospital adm. (shifted by 14 days)	Departements with curfew enforced the October 24
06	2020-08-17	0.169697	Hospital adm. (shifted by 14 days)	Departements with curfew enforced the October 24
06	2020-08-18	0.178788	Hospital adm. (shifted by 14 days)	Departements with curfew enforced the October 24
06	2020-08-19	0.187879	Hospital adm. (shifted by 14 days)	Departements with curfew enforced the October 24
06	2020-08-20	0.2	Hospital adm. (shifted by 14 days)	Departements with curfew enforced the October 24
06	2020-08-21	0.215152	Hospital adm. (shifted by 14 days)	Departements with curfew enforced the October 24
06	2020-08-22	0.278788	Hospital adm. (shifted by 14 days)	Departements with curfew enforced the October 24
06	2020-08-23	0.254545	Hospital adm. (shifted by 14 days)	Departements with curfew enforced the October 24
06	2020-08-24	0.233333	Hospital adm. (shifted by 14 days)	Departements with curfew enforced the October 24
06	2020-08-25	0.239394	Hospital adm. (shifted by 14 days)	Departements with curfew enforced the October 24
06	2020-08-26	0.254545	Hospital adm. (shifted by 14 days)	Departements with curfew enforced the October 24
06	2020-08-27	0.254545	Hospital adm. (shifted by 14 days)	Departements with curfew enforced the October 24
06	2020-08-28	0.251515	Hospital adm. (shifted by 14 days)	Departements with curfew enforced the October 24
06	2020-08-29	0.209091	Hospital adm. (shifted by 14 days)	Departements with curfew enforced the October 24
06	2020-08-30	0.20303	Hospital adm. (shifted by 14 days)	Departements with curfew enforced the October 24
06	2020-08-31	0.245455	Hospital adm. (shifted by 14 days)	Departements with curfew enforced the October 24
06	2020-09-01	0.275758	Hospital adm. (shifted by 14 days)	Departements with curfew enforced the October 24
06	2020-09-02	0.29697	Hospital adm. (shifted by 14 days)	Departements with curfew enforced the October 24
06	2020-09-03	0.287879	Hospital adm. (shifted by 14 days)	Departements with curfew enforced the October 24
06	2020-09-04	0.269697	Hospital adm. (shifted by 14 days)	Departements with curfew enforced the October 24
06	2020-09-05	0.293939	Hospital adm. (shifted by 14 days)	Departements with curfew enforced the October 24
06	2020-09-06	0.290909	Hospital adm. (shifted by 14 days)	Departements with curfew enforced the October 24
06	2020-09-07	0.272727	Hospital adm. (shifted by 14 days)	Departements with curfew enforced the October 24
06	2020-09-08	0.236364	Hospital adm. (shifted by 14 days)	Departements with curfew enforced the October 24
06	2020-09-09	0.19697	Hospital adm. (shifted by 14 days)	Departements with curfew enforced the October 24
06	2020-09-10	0.193939	Hospital adm. (shifted by 14 days)	Departements with curfew enforced the October 24
06	2020-09-11	0.193939	Hospital adm. (shifted by 14 days)	Departements with curfew enforced the October 24
06	2020-09-12	0.166667	Hospital adm. (shifted by 14 days)	Departements with curfew enforced the October 24
06	2020-09-13	0.166667	Hospital adm. (shifted by 14 days)	Departements with curfew enforced the October 24
06	2020-09-14	0.166667	Hospital adm. (shifted by 14 days)	Departements with curfew enforced the October 24
06	2020-09-15	0.190909	Hospital adm. (shifted by 14 days)	Departements with curfew enforced the October 24
06	2020-09-16	0.190909	Hospital adm. (shifted by 14 days)	Departements with curfew enforced the October 24
06	2020-09-17	0.20303	Hospital adm. (shifted by 14 days)	Departements with curfew enforced the October 24
06	2020-09-18	0.187879	Hospital adm. (shifted by 14 days)	Departements with curfew enforced the October 24
06	2020-09-19	0.193939	Hospital adm. (shifted by 14 days)	Departements with curfew enforced the October 24
06	2020-09-20	0.169697	Hospital adm. (shifted by 14 days)	Departements with curfew enforced the October 24
06	2020-09-21	0.166667	Hospital adm. (shifted by 14 days)	Departements with curfew enforced the October 24
06	2020-09-22	0.139394	Hospital adm. (shifted by 14 days)	Departements with curfew enforced the October 24
06	2020-09-23	0.148485	Hospital adm. (shifted by 14 days)	Departements with curfew enforced the October 24
06	2020-09-24	0.163636	Hospital adm. (shifted by 14 days)	Departements with curfew enforced the October 24
06	2020-09-25	0.224242	Hospital adm. (shifted by 14 days)	Departements with curfew enforced the October 24
06	2020-09-26	0.239394	Hospital adm. (shifted by 14 days)	Departements with curfew enforced the October 24
06	2020-09-27	0.281818	Hospital adm. (shifted by 14 days)	Departements with curfew enforced the October 24
06	2020-09-28	0.30303	Hospital adm. (shifted by 14 days)	Departements with curfew enforced the October 24
06	2020-09-29	0.330303	Hospital adm. (shifted by 14 days)	Departements with curfew enforced the October 24
06	2020-09-30	0.363636	Hospital adm. (shifted by 14 days)	Departements with curfew enforced the October 24
06	2020-10-01	0.357576	Hospital adm. (shifted by 14 days)	Departements with curfew enforced the October 24
06	2020-10-02	0.339394	Hospital adm. (shifted by 14 days)	Departements with curfew enforced the October 24
06	2020-10-03	0.357576	Hospital adm. (shifted by 14 days)	Departements with curfew enforced the October 24
06	2020-10-04	0.360606	Hospital adm. (shifted by 14 days)	Departements with curfew enforced the October 24
06	2020-10-05	0.375758	Hospital adm. (shifted by 14 days)	Departements with curfew enforced the October 24
06	2020-10-06	0.390909	Hospital adm. (shifted by 14 days)	Departements with curfew enforced the October 24
06	2020-10-07	0.387879	Hospital adm. (shifted by 14 days)	Departements with curfew enforced the October 24
06	2020-10-08	0.393939	Hospital adm. (shifted by 14 days)	Departements with curfew enforced the October 24
06	2020-10-09	0.384848	Hospital adm. (shifted by 14 days)	Departements with curfew enforced the October 24
06	2020-10-10	0.472727	Hospital adm. (shifted by 14 days)	Departements with curfew enforced the October 24
06	2020-10-11	0.512121	Hospital adm. (shifted by 14 days)	Departements with curfew enforced the October 24
06	2020-10-12	0.512121	Hospital adm. (shifted by 14 days)	Departements with curfew enforced the October 24
06	2020-10-13	0.506061	Hospital adm. (shifted by 14 days)	Departements with curfew enforced the October 24
06	2020-10-14	0.566667	Hospital adm. (shifted by 14 days)	Departements with curfew enforced the October 24
06	2020-10-15	0.587879	Hospital adm. (shifted by 14 days)	Departements with curfew enforced the October 24
06	2020-10-16	0.606061	Hospital adm. (shifted by 14 days)	Departements with curfew enforced the October 24
06	2020-10-17	0.642424	Hospital adm. (shifted by 14 days)	Departements with curfew enforced the October 24
06	2020-10-18	0.712121	Hospital adm. (shifted by 14 days)	Departements with curfew enforced the October 24
06	2020-10-19	0.830303	Hospital adm. (shifted by 14 days)	Departements with curfew enforced the October 24
06	2020-10-20	0.915152	Hospital adm. (shifted by 14 days)	Departements with curfew enforced the October 24
06	2020-10-21	0.933333	Hospital adm. (shifted by 14 days)	Departements with curfew enforced the October 24
06	2020-10-22	0.975758	Hospital adm. (shifted by 14 days)	Departements with curfew enforced the October 24
06	2020-10-23	1	Hospital adm. (shifted by 14 days)	Departements with curfew enforced the October 24
06	2020-10-24	0.942424	Hospital adm. (shifted by 14 days)	Departements with curfew enforced the October 24
06	2020-10-25	0.839394	Hospital adm. (shifted by 14 days)	Departements with curfew enforced the October 24
06	2020-10-26	0.778788	Hospital adm. (shifted by 14 days)	Departements with curfew enforced the October 24
06	2020-10-27	0.775758	Hospital adm. (shifted by 14 days)	Departements with curfew enforced the October 24
06	2020-10-28	0.793939	Hospital adm. (shifted by 14 days)	Departements with curfew enforced the October 24
06	2020-10-29	0.745455	Hospital adm. (shifted by 14 days)	Departements with curfew enforced the October 24
06	2020-10-30	0.742424	Hospital adm. (shifted by 14 days)	Departements with curfew enforced the October 24
06	2020-10-31	0.724242	Hospital adm. (shifted by 14 days)	Departements with curfew enforced the October 24
06	2020-11-01	0.757576	Hospital adm. (shifted by 14 days)	Departements with curfew enforced the October 24
06	2020-11-02	0.739394	Hospital adm. (shifted by 14 days)	Departements with curfew enforced the October 24
06	2020-11-03	0.687879	Hospital adm. (shifted by 14 days)	Departements with curfew enforced the October 24
06	2020-11-04	0.609091	Hospital adm. (shifted by 14 days)	Departements with curfew enforced the October 24
06	2020-11-05	0.612121	Hospital adm. (shifted by 14 days)	Departements with curfew enforced the October 24
06	2020-11-06	0.587879	Hospital adm. (shifted by 14 days)	Departements with curfew enforced the October 24
06	2020-11-07	0.554545	Hospital adm. (shifted by 14 days)	Departements with curfew enforced the October 24
06	2020-11-08	0.518182	Hospital adm. (shifted by 14 days)	Departements with curfew enforced the October 24
06	2020-11-09	0.509091	Hospital adm. (shifted by 14 days)	Departements with curfew enforced the October 24
06	2020-11-10	0.50303	Hospital adm. (shifted by 14 days)	Departements with curfew enforced the October 24
06	2020-11-11	0.481818	Hospital adm. (shifted by 14 days)	Departements with curfew enforced the October 24
06	2020-11-12	0.478788	Hospital adm. (shifted by 14 days)	Departements with curfew enforced the October 24
06	2020-11-13	0.484848	Hospital adm. (shifted by 14 days)	Departements with curfew enforced the October 24
06	2020-11-14	0.472727	Hospital adm. (shifted by 14 days)	Departements with curfew enforced the October 24
06	2020-11-15	0.475758	Hospital adm. (shifted by 14 days)	Departements with curfew enforced the October 24
06	2020-11-16	0.527273	Hospital adm. (shifted by 14 days)	Departements with curfew enforced the October 24
06	2020-11-17	0.530303	Hospital adm. (shifted by 14 days)	Departements with curfew enforced the October 24
06	2020-11-18	0.569697	Hospital adm. (shifted by 14 days)	Departements with curfew enforced the October 24
06	2020-11-19	0.575758	Hospital adm. (shifted by 14 days)	Departements with curfew enforced the October 24
06	2020-11-20	0.584848	Hospital adm. (shifted by 14 days)	Departements with curfew enforced the October 24
06	2020-11-21	0.566667	Hospital adm. (shifted by 14 days)	Departements with curfew enforced the October 24
06	2020-11-22	0.569697	Hospital adm. (shifted by 14 days)	Departements with curfew enforced the October 24
06	2020-11-23	0.506061	Hospital adm. (shifted by 14 days)	Departements with curfew enforced the October 24
06	2020-11-24	0.527273	Hospital adm. (shifted by 14 days)	Departements with curfew enforced the October 24
06	2020-11-25	0.515152	Hospital adm. (shifted by 14 days)	Departements with curfew enforced the October 24
06	2020-11-26	0.512121	Hospital adm. (shifted by 14 days)	Departements with curfew enforced the October 24
06	2020-11-27	0.512121	Hospital adm. (shifted by 14 days)	Departements with curfew enforced the October 24
06	2020-11-28	0.545455	Hospital adm. (shifted by 14 days)	Departements with curfew enforced the October 24
06	2020-11-29	0.575758	Hospital adm. (shifted by 14 days)	Departements with curfew enforced the October 24
06	2020-11-30	0.6	Hospital adm. (shifted by 14 days)	Departements with curfew enforced the October 24
06	2020-12-01	0.584848	Hospital adm. (shifted by 14 days)	Departements with curfew enforced the October 24
06	2020-12-02	0.575758	Hospital adm. (shifted by 14 days)	Departements with curfew enforced the October 24
06	2020-12-03	0.548485	Hospital adm. (shifted by 14 days)	Departements with curfew enforced the October 24
06	2020-12-04	0.6	Hospital adm. (shifted by 14 days)	Departements with curfew enforced the October 24
06	2020-12-05	0.663636	Hospital adm. (shifted by 14 days)	Departements with curfew enforced the October 24
06	2020-12-06	0.639394	Hospital adm. (shifted by 14 days)	Departements with curfew enforced the October 24
06	2020-12-07	0.666667	Hospital adm. (shifted by 14 days)	Departements with curfew enforced the October 24
06	2020-12-08	0.636364	Hospital adm. (shifted by 14 days)	Departements with curfew enforced the October 24
06	2020-12-09	0.6	Hospital adm. (shifted by 14 days)	Departements with curfew enforced the October 24
06	2020-12-10	0.630303	Hospital adm. (shifted by 14 days)	Departements with curfew enforced the October 24
06	2020-12-11	0.615152	Hospital adm. (shifted by 14 days)	Departements with curfew enforced the October 24
06	2020-12-12	0.578788	Hospital adm. (shifted by 14 days)	Departements with curfew enforced the October 24
06	2020-12-13	0.621212	Hospital adm. (shifted by 14 days)	Departements with curfew enforced the October 24
06	2020-12-14	0.627273	Hospital adm. (shifted by 14 days)	Departements with curfew enforced the October 24
06	2020-12-15	0.621212	Hospital adm. (shifted by 14 days)	Departements with curfew enforced the October 24
06	2020-12-16	0.648485	Hospital adm. (shifted by 14 days)	Departements with curfew enforced the October 24
06	2020-12-17	0.630303	Hospital adm. (shifted by 14 days)	Departements with curfew enforced the October 24
06	2020-12-18	0.581818	Hospital adm. (shifted by 14 days)	Departements with curfew enforced the October 24
06	2020-12-19	0.569697	Hospital adm. (shifted by 14 days)	Departements with curfew enforced the October 24
06	2020-12-20	0.618182	Hospital adm. (shifted by 14 days)	Departements with curfew enforced the October 24
06	2020-12-21	0.554545	Hospital adm. (shifted by 14 days)	Departements with curfew enforced the October 24
06	2020-12-22	0.660606	Hospital adm. (shifted by 14 days)	Departements with curfew enforced the October 24
06	2020-12-23	0.666667	Hospital adm. (shifted by 14 days)	Departements with curfew enforced the October 24
06	2020-12-24	0.730303	Hospital adm. (shifted by 14 days)	Departements with curfew enforced the October 24
06	2020-12-25	0.763636	Hospital adm. (shifted by 14 days)	Departements with curfew enforced the October 24
06	2020-12-26	0.79697	Hospital adm. (shifted by 14 days)	Departements with curfew enforced the October 24
13	2020-03-05		Hospital adm. (shifted by 14 days)	Departements with curfew enforced the October 17
13	2020-03-06		Hospital adm. (shifted by 14 days)	Departements with curfew enforced the October 17
13	2020-03-07		Hospital adm. (shifted by 14 days)	Departements with curfew enforced the October 17
13	2020-03-08	0.471145	Hospital adm. (shifted by 14 days)	Departements with curfew enforced the October 17
13	2020-03-09	0.494797	Hospital adm. (shifted by 14 days)	Departements with curfew enforced the October 17
13	2020-03-10	0.581835	Hospital adm. (shifted by 14 days)	Departements with curfew enforced the October 17
13	2020-03-11	0.623463	Hospital adm. (shifted by 14 days)	Departements with curfew enforced the October 17
13	2020-03-12	0.688742	Hospital adm. (shifted by 14 days)	Departements with curfew enforced the October 17
13	2020-03-13	0.743614	Hospital adm. (shifted by 14 days)	Departements with curfew enforced the October 17
13	2020-03-14	0.812677	Hospital adm. (shifted by 14 days)	Departements with curfew enforced the October 17
13	2020-03-15	0.869442	Hospital adm. (shifted by 14 days)	Departements with curfew enforced the October 17
13	2020-03-16	0.861873	Hospital adm. (shifted by 14 days)	Departements with curfew enforced the October 17
13	2020-03-17	0.884579	Hospital adm. (shifted by 14 days)	Departements with curfew enforced the October 17
13	2020-03-18	0.876064	Hospital adm. (shifted by 14 days)	Departements with curfew enforced the October 17
13	2020-03-19	0.838221	Hospital adm. (shifted by 14 days)	Departements with curfew enforced the October 17
13	2020-03-20	0.849574	Hospital adm. (shifted by 14 days)	Departements with curfew enforced the October 17
13	2020-03-21	0.754967	Hospital adm. (shifted by 14 days)	Departements with curfew enforced the October 17
13	2020-03-22	0.751183	Hospital adm. (shifted by 14 days)	Departements with curfew enforced the October 17
13	2020-03-23	0.721854	Hospital adm. (shifted by 14 days)	Departements with curfew enforced the October 17
13	2020-03-24	0.690634	Hospital adm. (shifted by 14 days)	Departements with curfew enforced the October 17
13	2020-03-25	0.642384	Hospital adm. (shifted by 14 days)	Departements with curfew enforced the October 17
13	2020-03-26	0.649007	Hospital adm. (shifted by 14 days)	Departements with curfew enforced the October 17
13	2020-03-27	0.545885	Hospital adm. (shifted by 14 days)	Departements with curfew enforced the October 17
13	2020-03-28	0.573321	Hospital adm. (shifted by 14 days)	Departements with curfew enforced the October 17
13	2020-03-29	0.526017	Hospital adm. (shifted by 14 days)	Departements with curfew enforced the October 17
13	2020-03-30	0.536424	Hospital adm. (shifted by 14 days)	Departements with curfew enforced the October 17
13	2020-03-31	0.528855	Hospital adm. (shifted by 14 days)	Departements with curfew enforced the October 17
13	2020-04-01	0.541154	Hospital adm. (shifted by 14 days)	Departements with curfew enforced the October 17
13	2020-04-02	0.487228	Hospital adm. (shifted by 14 days)	Departements with curfew enforced the October 17
13	2020-04-03	0.527909	Hospital adm. (shifted by 14 days)	Departements with curfew enforced the October 17
13	2020-04-04	0.53737	Hospital adm. (shifted by 14 days)	Departements with curfew enforced the October 17
13	2020-04-05	0.564806	Hospital adm. (shifted by 14 days)	Departements with curfew enforced the October 17
13	2020-04-06	0.546831	Hospital adm. (shifted by 14 days)	Departements with curfew enforced the October 17
13	2020-04-07	0.509934	Hospital adm. (shifted by 14 days)	Departements with curfew enforced the October 17
13	2020-04-08	0.503311	Hospital adm. (shifted by 14 days)	Departements with curfew enforced the October 17
13	2020-04-09	0.508042	Hospital adm. (shifted by 14 days)	Departements with curfew enforced the October 17
13	2020-04-10	0.482498	Hospital adm. (shifted by 14 days)	Departements with curfew enforced the October 17
13	2020-04-11	0.433302	Hospital adm. (shifted by 14 days)	Departements with curfew enforced the October 17
13	2020-04-12	0.38316	Hospital adm. (shifted by 14 days)	Departements with curfew enforced the October 17
13	2020-04-13	0.347209	Hospital adm. (shifted by 14 days)	Departements with curfew enforced the October 17
13	2020-04-14	0.301798	Hospital adm. (shifted by 14 days)	Departements with curfew enforced the October 17
13	2020-04-15	0.283822	Hospital adm. (shifted by 14 days)	Departements with curfew enforced the October 17
13	2020-04-16	0.273415	Hospital adm. (shifted by 14 days)	Departements with curfew enforced the October 17
13	2020-04-17	0.25071	Hospital adm. (shifted by 14 days)	Departements with curfew enforced the October 17
13	2020-04-18	0.223273	Hospital adm. (shifted by 14 days)	Departements with curfew enforced the October 17
13	2020-04-19	0.201514	Hospital adm. (shifted by 14 days)	Departements with curfew enforced the October 17
13	2020-04-20	0.196783	Hospital adm. (shifted by 14 days)	Departements with curfew enforced the October 17
13	2020-04-21	0.183538	Hospital adm. (shifted by 14 days)	Departements with curfew enforced the October 17
13	2020-04-22	0.160833	Hospital adm. (shifted by 14 days)	Departements with curfew enforced the October 17
13	2020-04-23	0.152318	Hospital adm. (shifted by 14 days)	Departements with curfew enforced the October 17
13	2020-04-24	0.153264	Hospital adm. (shifted by 14 days)	Departements with curfew enforced the October 17
13	2020-04-25	0.143803	Hospital adm. (shifted by 14 days)	Departements with curfew enforced the October 17
13	2020-04-26	0.12772	Hospital adm. (shifted by 14 days)	Departements with curfew enforced the October 17
13	2020-04-27	0.120151	Hospital adm. (shifted by 14 days)	Departements with curfew enforced the October 17
13	2020-04-28	0.124882	Hospital adm. (shifted by 14 days)	Departements with curfew enforced the October 17
13	2020-04-29	0.125828	Hospital adm. (shifted by 14 days)	Departements with curfew enforced the October 17
13	2020-04-30	0.124882	Hospital adm. (shifted by 14 days)	Departements with curfew enforced the October 17
13	2020-05-01	0.104068	Hospital adm. (shifted by 14 days)	Departements with curfew enforced the October 17
13	2020-05-02	0.106906	Hospital adm. (shifted by 14 days)	Departements with curfew enforced the October 17
13	2020-05-03	0.102176	Hospital adm. (shifted by 14 days)	Departements with curfew enforced the October 17
13	2020-05-04	0.0993377	Hospital adm. (shifted by 14 days)	Departements with curfew enforced the October 17
13	2020-05-05	0.0794702	Hospital adm. (shifted by 14 days)	Departements with curfew enforced the October 17
13	2020-05-06	0.0804163	Hospital adm. (shifted by 14 days)	Departements with curfew enforced the October 17
13	2020-05-07	0.0728477	Hospital adm. (shifted by 14 days)	Departements with curfew enforced the October 17
13	2020-05-08	0.0719016	Hospital adm. (shifted by 14 days)	Departements with curfew enforced the October 17
13	2020-05-09	0.064333	Hospital adm. (shifted by 14 days)	Departements with curfew enforced the October 17
13	2020-05-10	0.0548723	Hospital adm. (shifted by 14 days)	Departements with curfew enforced the October 17
13	2020-05-11	0.0463576	Hospital adm. (shifted by 14 days)	Departements with curfew enforced the October 17
13	2020-05-12	0.0520341	Hospital adm. (shifted by 14 days)	Departements with curfew enforced the October 17
13	2020-05-13	0.0454115	Hospital adm. (shifted by 14 days)	Departements with curfew enforced the October 17
13	2020-05-14	0.0473037	Hospital adm. (shifted by 14 days)	Departements with curfew enforced the October 17
13	2020-05-15	0.037843	Hospital adm. (shifted by 14 days)	Departements with curfew enforced the October 17
13	2020-05-16	0.0359508	Hospital adm. (shifted by 14 days)	Departements with curfew enforced the October 17
13	2020-05-17	0.038789	Hospital adm. (shifted by 14 days)	Departements with curfew enforced the October 17
13	2020-05-18	0.0425733	Hospital adm. (shifted by 14 days)	Departements with curfew enforced the October 17
13	2020-05-19	0.0529801	Hospital adm. (shifted by 14 days)	Departements with curfew enforced the October 17
13	2020-05-20	0.0539262	Hospital adm. (shifted by 14 days)	Departements with curfew enforced the October 17
13	2020-05-21	0.0501419	Hospital adm. (shifted by 14 days)	Departements with curfew enforced the October 17
13	2020-05-22	0.0558184	Hospital adm. (shifted by 14 days)	Departements with curfew enforced the October 17
13	2020-05-23	0.0529801	Hospital adm. (shifted by 14 days)	Departements with curfew enforced the October 17
13	2020-05-24	0.0491958	Hospital adm. (shifted by 14 days)	Departements with curfew enforced the October 17
13	2020-05-25	0.0444655	Hospital adm. (shifted by 14 days)	Departements with curfew enforced the October 17
13	2020-05-26	0.0293283	Hospital adm. (shifted by 14 days)	Departements with curfew enforced the October 17
13	2020-05-27	0.0312204	Hospital adm. (shifted by 14 days)	Departements with curfew enforced the October 17
13	2020-05-28	0.0312204	Hospital adm. (shifted by 14 days)	Departements with curfew enforced the October 17
13	2020-05-29	0.0283822	Hospital adm. (shifted by 14 days)	Departements with curfew enforced the October 17
13	2020-05-30	0.0274361	Hospital adm. (shifted by 14 days)	Departements with curfew enforced the October 17
13	2020-05-31	0.0227058	Hospital adm. (shifted by 14 days)	Departements with curfew enforced the October 17
13	2020-06-01	0.0217597	Hospital adm. (shifted by 14 days)	Departements with curfew enforced the October 17
13	2020-06-02	0.0208136	Hospital adm. (shifted by 14 days)	Departements with curfew enforced the October 17
13	2020-06-03	0.0141911	Hospital adm. (shifted by 14 days)	Departements with curfew enforced the October 17
13	2020-06-04	0.013245	Hospital adm. (shifted by 14 days)	Departements with curfew enforced the October 17
13	2020-06-05	0.0113529	Hospital adm. (shifted by 14 days)	Departements with curfew enforced the October 17
13	2020-06-06	0.0113529	Hospital adm. (shifted by 14 days)	Departements with curfew enforced the October 17
13	2020-06-07	0.0141911	Hospital adm. (shifted by 14 days)	Departements with curfew enforced the October 17
13	2020-06-08	0.0170293	Hospital adm. (shifted by 14 days)	Departements with curfew enforced the October 17
13	2020-06-09	0.0160833	Hospital adm. (shifted by 14 days)	Departements with curfew enforced the October 17
13	2020-06-10	0.0151372	Hospital adm. (shifted by 14 days)	Departements with curfew enforced the October 17
13	2020-06-11	0.0179754	Hospital adm. (shifted by 14 days)	Departements with curfew enforced the October 17
13	2020-06-12	0.0189215	Hospital adm. (shifted by 14 days)	Departements with curfew enforced the October 17
13	2020-06-13	0.0160833	Hospital adm. (shifted by 14 days)	Departements with curfew enforced the October 17
13	2020-06-14	0.0141911	Hospital adm. (shifted by 14 days)	Departements with curfew enforced the October 17
13	2020-06-15	0.013245	Hospital adm. (shifted by 14 days)	Departements with curfew enforced the October 17
13	2020-06-16	0.0151372	Hospital adm. (shifted by 14 days)	Departements with curfew enforced the October 17
13	2020-06-17	0.0160833	Hospital adm. (shifted by 14 days)	Departements with curfew enforced the October 17
13	2020-06-18	0.013245	Hospital adm. (shifted by 14 days)	Departements with curfew enforced the October 17
13	2020-06-19	0.012299	Hospital adm. (shifted by 14 days)	Departements with curfew enforced the October 17
13	2020-06-20	0.013245	Hospital adm. (shifted by 14 days)	Departements with curfew enforced the October 17
13	2020-06-21	0.0189215	Hospital adm. (shifted by 14 days)	Departements with curfew enforced the October 17
13	2020-06-22	0.0179754	Hospital adm. (shifted by 14 days)	Departements with curfew enforced the October 17
13	2020-06-23	0.0198675	Hospital adm. (shifted by 14 days)	Departements with curfew enforced the October 17
13	2020-06-24	0.0208136	Hospital adm. (shifted by 14 days)	Departements with curfew enforced the October 17
13	2020-06-25	0.0208136	Hospital adm. (shifted by 14 days)	Departements with curfew enforced the October 17
13	2020-06-26	0.0236518	Hospital adm. (shifted by 14 days)	Departements with curfew enforced the October 17
13	2020-06-27	0.0227058	Hospital adm. (shifted by 14 days)	Departements with curfew enforced the October 17
13	2020-06-28	0.0293283	Hospital adm. (shifted by 14 days)	Departements with curfew enforced the October 17
13	2020-06-29	0.0350047	Hospital adm. (shifted by 14 days)	Departements with curfew enforced the October 17
13	2020-06-30	0.0359508	Hospital adm. (shifted by 14 days)	Departements with curfew enforced the October 17
13	2020-07-01	0.0350047	Hospital adm. (shifted by 14 days)	Departements with curfew enforced the October 17
13	2020-07-02	0.0350047	Hospital adm. (shifted by 14 days)	Departements with curfew enforced the October 17
13	2020-07-03	0.0397351	Hospital adm. (shifted by 14 days)	Departements with curfew enforced the October 17
13	2020-07-04	0.0482498	Hospital adm. (shifted by 14 days)	Departements with curfew enforced the October 17
13	2020-07-05	0.0359508	Hospital adm. (shifted by 14 days)	Departements with curfew enforced the October 17
13	2020-07-06	0.0321665	Hospital adm. (shifted by 14 days)	Departements with curfew enforced the October 17
13	2020-07-07	0.0350047	Hospital adm. (shifted by 14 days)	Departements with curfew enforced the October 17
13	2020-07-08	0.037843	Hospital adm. (shifted by 14 days)	Departements with curfew enforced the October 17
13	2020-07-09	0.037843	Hospital adm. (shifted by 14 days)	Departements with curfew enforced the October 17
13	2020-07-10	0.037843	Hospital adm. (shifted by 14 days)	Departements with curfew enforced the October 17
13	2020-07-11	0.0331126	Hospital adm. (shifted by 14 days)	Departements with curfew enforced the October 17
13	2020-07-12	0.0359508	Hospital adm. (shifted by 14 days)	Departements with curfew enforced the October 17
13	2020-07-13	0.0350047	Hospital adm. (shifted by 14 days)	Departements with curfew enforced the October 17
13	2020-07-14	0.0340587	Hospital adm. (shifted by 14 days)	Departements with curfew enforced the October 17
13	2020-07-15	0.0312204	Hospital adm. (shifted by 14 days)	Departements with curfew enforced the October 17
13	2020-07-16	0.0331126	Hospital adm. (shifted by 14 days)	Departements with curfew enforced the October 17
13	2020-07-17	0.0368969	Hospital adm. (shifted by 14 days)	Departements with curfew enforced the October 17
13	2020-07-18	0.037843	Hospital adm. (shifted by 14 days)	Departements with curfew enforced the October 17
13	2020-07-19	0.0359508	Hospital adm. (shifted by 14 days)	Departements with curfew enforced the October 17
13	2020-07-20	0.0340587	Hospital adm. (shifted by 14 days)	Departements with curfew enforced the October 17
13	2020-07-21	0.0397351	Hospital adm. (shifted by 14 days)	Departements with curfew enforced the October 17
13	2020-07-22	0.038789	Hospital adm. (shifted by 14 days)	Departements with curfew enforced the October 17
13	2020-07-23	0.0368969	Hospital adm. (shifted by 14 days)	Departements with curfew enforced the October 17
13	2020-07-24	0.0321665	Hospital adm. (shifted by 14 days)	Departements with curfew enforced the October 17
13	2020-07-25	0.0321665	Hospital adm. (shifted by 14 days)	Departements with curfew enforced the October 17
13	2020-07-26	0.0397351	Hospital adm. (shifted by 14 days)	Departements with curfew enforced the October 17
13	2020-07-27	0.0473037	Hospital adm. (shifted by 14 days)	Departements with curfew enforced the October 17
13	2020-07-28	0.0463576	Hospital adm. (shifted by 14 days)	Departements with curfew enforced the October 17
13	2020-07-29	0.0501419	Hospital adm. (shifted by 14 days)	Departements with curfew enforced the October 17
13	2020-07-30	0.051088	Hospital adm. (shifted by 14 days)	Departements with curfew enforced the October 17
13	2020-07-31	0.0605487	Hospital adm. (shifted by 14 days)	Departements with curfew enforced the October 17
13	2020-08-01	0.076632	Hospital adm. (shifted by 14 days)	Departements with curfew enforced the October 17
13	2020-08-02	0.0860927	Hospital adm. (shifted by 14 days)	Departements with curfew enforced the October 17
13	2020-08-03	0.103122	Hospital adm. (shifted by 14 days)	Departements with curfew enforced the October 17
13	2020-08-04	0.117313	Hospital adm. (shifted by 14 days)	Departements with curfew enforced the October 17
13	2020-08-05	0.129612	Hospital adm. (shifted by 14 days)	Departements with curfew enforced the October 17
13	2020-08-06	0.131504	Hospital adm. (shifted by 14 days)	Departements with curfew enforced the October 17
13	2020-08-07	0.138127	Hospital adm. (shifted by 14 days)	Departements with curfew enforced the October 17
13	2020-08-08	0.15894	Hospital adm. (shifted by 14 days)	Departements with curfew enforced the October 17
13	2020-08-09	0.170293	Hospital adm. (shifted by 14 days)	Departements with curfew enforced the October 17
13	2020-08-10	0.168401	Hospital adm. (shifted by 14 days)	Departements with curfew enforced the October 17
13	2020-08-11	0.166509	Hospital adm. (shifted by 14 days)	Departements with curfew enforced the October 17
13	2020-08-12	0.178808	Hospital adm. (shifted by 14 days)	Departements with curfew enforced the October 17
13	2020-08-13	0.176916	Hospital adm. (shifted by 14 days)	Departements with curfew enforced the October 17
13	2020-08-14	0.200568	Hospital adm. (shifted by 14 days)	Departements with curfew enforced the October 17
13	2020-08-15	0.194891	Hospital adm. (shifted by 14 days)	Departements with curfew enforced the October 17
13	2020-08-16	0.210028	Hospital adm. (shifted by 14 days)	Departements with curfew enforced the October 17
13	2020-08-17	0.227058	Hospital adm. (shifted by 14 days)	Departements with curfew enforced the October 17
13	2020-08-18	0.247871	Hospital adm. (shifted by 14 days)	Departements with curfew enforced the October 17
13	2020-08-19	0.257332	Hospital adm. (shifted by 14 days)	Departements with curfew enforced the October 17
13	2020-08-20	0.266793	Hospital adm. (shifted by 14 days)	Departements with curfew enforced the October 17
13	2020-08-21	0.316935	Hospital adm. (shifted by 14 days)	Departements with curfew enforced the October 17
13	2020-08-22	0.335856	Hospital adm. (shifted by 14 days)	Departements with curfew enforced the October 17
13	2020-08-23	0.333018	Hospital adm. (shifted by 14 days)	Departements with curfew enforced the October 17
13	2020-08-24	0.317881	Hospital adm. (shifted by 14 days)	Departements with curfew enforced the October 17
13	2020-08-25	0.340587	Hospital adm. (shifted by 14 days)	Departements with curfew enforced the October 17
13	2020-08-26	0.329234	Hospital adm. (shifted by 14 days)	Departements with curfew enforced the October 17
13	2020-08-27	0.322611	Hospital adm. (shifted by 14 days)	Departements with curfew enforced the October 17
13	2020-08-28	0.304636	Hospital adm. (shifted by 14 days)	Departements with curfew enforced the October 17
13	2020-08-29	0.315043	Hospital adm. (shifted by 14 days)	Departements with curfew enforced the October 17
13	2020-08-30	0.336802	Hospital adm. (shifted by 14 days)	Departements with curfew enforced the October 17
13	2020-08-31	0.379376	Hospital adm. (shifted by 14 days)	Departements with curfew enforced the October 17
13	2020-09-01	0.389782	Hospital adm. (shifted by 14 days)	Departements with curfew enforced the October 17
13	2020-09-02	0.391675	Hospital adm. (shifted by 14 days)	Departements with curfew enforced the October 17
13	2020-09-03	0.394513	Hospital adm. (shifted by 14 days)	Departements with curfew enforced the October 17
13	2020-09-04	0.412488	Hospital adm. (shifted by 14 days)	Departements with curfew enforced the October 17
13	2020-09-05	0.434248	Hospital adm. (shifted by 14 days)	Departements with curfew enforced the October 17
13	2020-09-06	0.403974	Hospital adm. (shifted by 14 days)	Departements with curfew enforced the October 17
13	2020-09-07	0.385998	Hospital adm. (shifted by 14 days)	Departements with curfew enforced the October 17
13	2020-09-08	0.381268	Hospital adm. (shifted by 14 days)	Departements with curfew enforced the October 17
13	2020-09-09	0.411542	Hospital adm. (shifted by 14 days)	Departements with curfew enforced the October 17
13	2020-09-10	0.43141	Hospital adm. (shifted by 14 days)	Departements with curfew enforced the October 17
13	2020-09-11	0.389782	Hospital adm. (shifted by 14 days)	Departements with curfew enforced the October 17
13	2020-09-12	0.35667	Hospital adm. (shifted by 14 days)	Departements with curfew enforced the October 17
13	2020-09-13	0.359508	Hospital adm. (shifted by 14 days)	Departements with curfew enforced the October 17
13	2020-09-14	0.352886	Hospital adm. (shifted by 14 days)	Departements with curfew enforced the October 17
13	2020-09-15	0.346263	Hospital adm. (shifted by 14 days)	Departements with curfew enforced the October 17
13	2020-09-16	0.365184	Hospital adm. (shifted by 14 days)	Departements with curfew enforced the October 17
13	2020-09-17	0.385998	Hospital adm. (shifted by 14 days)	Departements with curfew enforced the October 17
13	2020-09-18	0.377483	Hospital adm. (shifted by 14 days)	Departements with curfew enforced the October 17
13	2020-09-19	0.389782	Hospital adm. (shifted by 14 days)	Departements with curfew enforced the October 17
13	2020-09-20	0.403027	Hospital adm. (shifted by 14 days)	Departements with curfew enforced the October 17
13	2020-09-21	0.416272	Hospital adm. (shifted by 14 days)	Departements with curfew enforced the October 17
13	2020-09-22	0.402081	Hospital adm. (shifted by 14 days)	Departements with curfew enforced the October 17
13	2020-09-23	0.366131	Hospital adm. (shifted by 14 days)	Departements with curfew enforced the October 17
13	2020-09-24	0.3614	Hospital adm. (shifted by 14 days)	Departements with curfew enforced the October 17
13	2020-09-25	0.369915	Hospital adm. (shifted by 14 days)	Departements with curfew enforced the October 17
13	2020-09-26	0.366131	Hospital adm. (shifted by 14 days)	Departements with curfew enforced the October 17
13	2020-09-27	0.380322	Hospital adm. (shifted by 14 days)	Departements with curfew enforced the October 17
13	2020-09-28	0.38789	Hospital adm. (shifted by 14 days)	Departements with curfew enforced the October 17
13	2020-09-29	0.435194	Hospital adm. (shifted by 14 days)	Departements with curfew enforced the October 17
13	2020-09-30	0.466414	Hospital adm. (shifted by 14 days)	Departements with curfew enforced the October 17
13	2020-10-01	0.473037	Hospital adm. (shifted by 14 days)	Departements with curfew enforced the October 17
13	2020-10-02	0.5421	Hospital adm. (shifted by 14 days)	Departements with curfew enforced the October 17
13	2020-10-03	0.604541	Hospital adm. (shifted by 14 days)	Departements with curfew enforced the October 17
13	2020-10-04	0.66036	Hospital adm. (shifted by 14 days)	Departements with curfew enforced the October 17
13	2020-10-05	0.782403	Hospital adm. (shifted by 14 days)	Departements with curfew enforced the October 17
13	2020-10-06	0.802271	Hospital adm. (shifted by 14 days)	Departements with curfew enforced the October 17
13	2020-10-07	0.837275	Hospital adm. (shifted by 14 days)	Departements with curfew enforced the October 17
13	2020-10-08	0.885525	Hospital adm. (shifted by 14 days)	Departements with curfew enforced the October 17
13	2020-10-09	0.900662	Hospital adm. (shifted by 14 days)	Departements with curfew enforced the October 17
13	2020-10-10	0.954588	Hospital adm. (shifted by 14 days)	Departements with curfew enforced the October 17
13	2020-10-11	0.954588	Hospital adm. (shifted by 14 days)	Departements with curfew enforced the October 17
13	2020-10-12	0.909177	Hospital adm. (shifted by 14 days)	Departements with curfew enforced the October 17
13	2020-10-13	0.945128	Hospital adm. (shifted by 14 days)	Departements with curfew enforced the October 17
13	2020-10-14	0.966887	Hospital adm. (shifted by 14 days)	Departements with curfew enforced the October 17
13	2020-10-15	0.970672	Hospital adm. (shifted by 14 days)	Departements with curfew enforced the October 17
13	2020-10-16	0.97351	Hospital adm. (shifted by 14 days)	Departements with curfew enforced the October 17
13	2020-10-17	0.945128	Hospital adm. (shifted by 14 days)	Departements with curfew enforced the October 17
13	2020-10-18	1	Hospital adm. (shifted by 14 days)	Departements with curfew enforced the October 17
13	2020-10-19	0.987701	Hospital adm. (shifted by 14 days)	Departements with curfew enforced the October 17
13	2020-10-20	0.969726	Hospital adm. (shifted by 14 days)	Departements with curfew enforced the October 17
13	2020-10-21	0.989593	Hospital adm. (shifted by 14 days)	Departements with curfew enforced the October 17
13	2020-10-22	0.99527	Hospital adm. (shifted by 14 days)	Departements with curfew enforced the October 17
13	2020-10-23	0.990539	Hospital adm. (shifted by 14 days)	Departements with curfew enforced the October 17
13	2020-10-24	0.983917	Hospital adm. (shifted by 14 days)	Departements with curfew enforced the October 17
13	2020-10-25	0.9035	Hospital adm. (shifted by 14 days)	Departements with curfew enforced the October 17
13	2020-10-26	0.881741	Hospital adm. (shifted by 14 days)	Departements with curfew enforced the October 17
13	2020-10-27	0.859035	Hospital adm. (shifted by 14 days)	Departements with curfew enforced the October 17
13	2020-10-28	0.795648	Hospital adm. (shifted by 14 days)	Departements with curfew enforced the October 17
13	2020-10-29	0.757805	Hospital adm. (shifted by 14 days)	Departements with curfew enforced the October 17
13	2020-10-30	0.69631	Hospital adm. (shifted by 14 days)	Departements with curfew enforced the October 17
13	2020-10-31	0.650899	Hospital adm. (shifted by 14 days)	Departements with curfew enforced the October 17
13	2020-11-01	0.634816	Hospital adm. (shifted by 14 days)	Departements with curfew enforced the October 17
13	2020-11-02	0.604541	Hospital adm. (shifted by 14 days)	Departements with curfew enforced the October 17
13	2020-11-03	0.578051	Hospital adm. (shifted by 14 days)	Departements with curfew enforced the October 17
13	2020-11-04	0.550615	Hospital adm. (shifted by 14 days)	Departements with curfew enforced the October 17
13	2020-11-05	0.531693	Hospital adm. (shifted by 14 days)	Departements with curfew enforced the October 17
13	2020-11-06	0.48912	Hospital adm. (shifted by 14 days)	Departements with curfew enforced the October 17
13	2020-11-07	0.483444	Hospital adm. (shifted by 14 days)	Departements with curfew enforced the October 17
13	2020-11-08	0.473983	Hospital adm. (shifted by 14 days)	Departements with curfew enforced the October 17
13	2020-11-09	0.468307	Hospital adm. (shifted by 14 days)	Departements with curfew enforced the October 17
13	2020-11-10	0.443709	Hospital adm. (shifted by 14 days)	Departements with curfew enforced the October 17
13	2020-11-11	0.437086	Hospital adm. (shifted by 14 days)	Departements with curfew enforced the October 17
13	2020-11-12	0.413434	Hospital adm. (shifted by 14 days)	Departements with curfew enforced the October 17
13	2020-11-13	0.432356	Hospital adm. (shifted by 14 days)	Departements with curfew enforced the October 17
13	2020-11-14	0.43141	Hospital adm. (shifted by 14 days)	Departements with curfew enforced the October 17
13	2020-11-15	0.433302	Hospital adm. (shifted by 14 days)	Departements with curfew enforced the October 17
13	2020-11-16	0.41438	Hospital adm. (shifted by 14 days)	Departements with curfew enforced the October 17
13	2020-11-17	0.413434	Hospital adm. (shifted by 14 days)	Departements with curfew enforced the October 17
13	2020-11-18	0.408704	Hospital adm. (shifted by 14 days)	Departements with curfew enforced the October 17
13	2020-11-19	0.408704	Hospital adm. (shifted by 14 days)	Departements with curfew enforced the October 17
13	2020-11-20	0.406812	Hospital adm. (shifted by 14 days)	Departements with curfew enforced the October 17
13	2020-11-21	0.364238	Hospital adm. (shifted by 14 days)	Departements with curfew enforced the October 17
13	2020-11-22	0.338694	Hospital adm. (shifted by 14 days)	Departements with curfew enforced the October 17
13	2020-11-23	0.346263	Hospital adm. (shifted by 14 days)	Departements with curfew enforced the October 17
13	2020-11-24	0.322611	Hospital adm. (shifted by 14 days)	Departements with curfew enforced the October 17
13	2020-11-25	0.315989	Hospital adm. (shifted by 14 days)	Departements with curfew enforced the October 17
13	2020-11-26	0.319773	Hospital adm. (shifted by 14 days)	Departements with curfew enforced the October 17
13	2020-11-27	0.324503	Hospital adm. (shifted by 14 days)	Departements with curfew enforced the October 17
13	2020-11-28	0.33018	Hospital adm. (shifted by 14 days)	Departements with curfew enforced the October 17
13	2020-11-29	0.350047	Hospital adm. (shifted by 14 days)	Departements with curfew enforced the October 17
13	2020-11-30	0.344371	Hospital adm. (shifted by 14 days)	Departements with curfew enforced the October 17
13	2020-12-01	0.340587	Hospital adm. (shifted by 14 days)	Departements with curfew enforced the October 17
13	2020-12-02	0.33491	Hospital adm. (shifted by 14 days)	Departements with curfew enforced the October 17
13	2020-12-03	0.33964	Hospital adm. (shifted by 14 days)	Departements with curfew enforced the October 17
13	2020-12-04	0.317881	Hospital adm. (shifted by 14 days)	Departements with curfew enforced the October 17
13	2020-12-05	0.331126	Hospital adm. (shifted by 14 days)	Departements with curfew enforced the October 17
13	2020-12-06	0.344371	Hospital adm. (shifted by 14 days)	Departements with curfew enforced the October 17
13	2020-12-07	0.385998	Hospital adm. (shifted by 14 days)	Departements with curfew enforced the October 17
13	2020-12-08	0.380322	Hospital adm. (shifted by 14 days)	Departements with curfew enforced the October 17
13	2020-12-09	0.368969	Hospital adm. (shifted by 14 days)	Departements with curfew enforced the October 17
13	2020-12-10	0.366131	Hospital adm. (shifted by 14 days)	Departements with curfew enforced the October 17
13	2020-12-11	0.375591	Hospital adm. (shifted by 14 days)	Departements with curfew enforced the October 17
13	2020-12-12	0.38316	Hospital adm. (shifted by 14 days)	Departements with curfew enforced the October 17
13	2020-12-13	0.3614	Hospital adm. (shifted by 14 days)	Departements with curfew enforced the October 17
13	2020-12-14	0.320719	Hospital adm. (shifted by 14 days)	Departements with curfew enforced the October 17
13	2020-12-15	0.316935	Hospital adm. (shifted by 14 days)	Departements with curfew enforced the October 17
13	2020-12-16	0.333964	Hospital adm. (shifted by 14 days)	Departements with curfew enforced the October 17
13	2020-12-17	0.33964	Hospital adm. (shifted by 14 days)	Departements with curfew enforced the October 17
13	2020-12-18	0.341533	Hospital adm. (shifted by 14 days)	Departements with curfew enforced the October 17
13	2020-12-19	0.324503	Hospital adm. (shifted by 14 days)	Departements with curfew enforced the October 17
13	2020-12-20	0.315043	Hospital adm. (shifted by 14 days)	Departements with curfew enforced the October 17
13	2020-12-21	0.300851	Hospital adm. (shifted by 14 days)	Departements with curfew enforced the October 17
13	2020-12-22	0.349101	Hospital adm. (shifted by 14 days)	Departements with curfew enforced the October 17
13	2020-12-23	0.364238	Hospital adm. (shifted by 14 days)	Departements with curfew enforced the October 17
13	2020-12-24	0.351939	Hospital adm. (shifted by 14 days)	Departements with curfew enforced the October 17
13	2020-12-25	0.360454	Hospital adm. (shifted by 14 days)	Departements with curfew enforced the October 17
13	2020-12-26	0.379376	Hospital adm. (shifted by 14 days)	Departements with curfew enforced the October 17
21	2020-03-05		Hospital adm. (shifted by 14 days)	Departements with curfew enforced the October 24
21	2020-03-06		Hospital adm. (shifted by 14 days)	Departements with curfew enforced the October 24
21	2020-03-07		Hospital adm. (shifted by 14 days)	Departements with curfew enforced the October 24
21	2020-03-08	0.818482	Hospital adm. (shifted by 14 days)	Departements with curfew enforced the October 24
21	2020-03-09	0.821782	Hospital adm. (shifted by 14 days)	Departements with curfew enforced the October 24
21	2020-03-10	0.722772	Hospital adm. (shifted by 14 days)	Departements with curfew enforced the October 24
21	2020-03-11	0.887789	Hospital adm. (shifted by 14 days)	Departements with curfew enforced the October 24
21	2020-03-12	0.894389	Hospital adm. (shifted by 14 days)	Departements with curfew enforced the October 24
21	2020-03-13	0.871287	Hospital adm. (shifted by 14 days)	Departements with curfew enforced the October 24
21	2020-03-14	0.838284	Hospital adm. (shifted by 14 days)	Departements with curfew enforced the October 24
21	2020-03-15	0.768977	Hospital adm. (shifted by 14 days)	Departements with curfew enforced the October 24
21	2020-03-16	0.90099	Hospital adm. (shifted by 14 days)	Departements with curfew enforced the October 24
21	2020-03-17	0.963696	Hospital adm. (shifted by 14 days)	Departements with curfew enforced the October 24
21	2020-03-18	0.970297	Hospital adm. (shifted by 14 days)	Departements with curfew enforced the October 24
21	2020-03-19	0.89769	Hospital adm. (shifted by 14 days)	Departements with curfew enforced the October 24
21	2020-03-20	0.953795	Hospital adm. (shifted by 14 days)	Departements with curfew enforced the October 24
21	2020-03-21	1	Hospital adm. (shifted by 14 days)	Departements with curfew enforced the October 24
21	2020-03-22	0.90099	Hospital adm. (shifted by 14 days)	Departements with curfew enforced the October 24
21	2020-03-23	0.709571	Hospital adm. (shifted by 14 days)	Departements with curfew enforced the October 24
21	2020-03-24	0.858086	Hospital adm. (shifted by 14 days)	Departements with curfew enforced the October 24
21	2020-03-25	0.719472	Hospital adm. (shifted by 14 days)	Departements with curfew enforced the October 24
21	2020-03-26	0.759076	Hospital adm. (shifted by 14 days)	Departements with curfew enforced the October 24
21	2020-03-27	0.69967	Hospital adm. (shifted by 14 days)	Departements with curfew enforced the October 24
21	2020-03-28	0.617162	Hospital adm. (shifted by 14 days)	Departements with curfew enforced the October 24
21	2020-03-29	0.669967	Hospital adm. (shifted by 14 days)	Departements with curfew enforced the October 24
21	2020-03-30	0.755776	Hospital adm. (shifted by 14 days)	Departements with curfew enforced the October 24
21	2020-03-31	0.60396	Hospital adm. (shifted by 14 days)	Departements with curfew enforced the October 24
21	2020-04-01	0.627063	Hospital adm. (shifted by 14 days)	Departements with curfew enforced the October 24
21	2020-04-02	0.564356	Hospital adm. (shifted by 14 days)	Departements with curfew enforced the October 24
21	2020-04-03	0.554455	Hospital adm. (shifted by 14 days)	Departements with curfew enforced the October 24
21	2020-04-04	0.541254	Hospital adm. (shifted by 14 days)	Departements with curfew enforced the October 24
21	2020-04-05	0.438944	Hospital adm. (shifted by 14 days)	Departements with curfew enforced the October 24
21	2020-04-06	0.353135	Hospital adm. (shifted by 14 days)	Departements with curfew enforced the October 24
21	2020-04-07	0.306931	Hospital adm. (shifted by 14 days)	Departements with curfew enforced the October 24
21	2020-04-08	0.290429	Hospital adm. (shifted by 14 days)	Departements with curfew enforced the October 24
21	2020-04-09	0.244224	Hospital adm. (shifted by 14 days)	Departements with curfew enforced the October 24
21	2020-04-10	0.267327	Hospital adm. (shifted by 14 days)	Departements with curfew enforced the October 24
21	2020-04-11	0.231023	Hospital adm. (shifted by 14 days)	Departements with curfew enforced the October 24
21	2020-04-12	0.240924	Hospital adm. (shifted by 14 days)	Departements with curfew enforced the October 24
21	2020-04-13	0.267327	Hospital adm. (shifted by 14 days)	Departements with curfew enforced the October 24
21	2020-04-14	0.257426	Hospital adm. (shifted by 14 days)	Departements with curfew enforced the October 24
21	2020-04-15	0.224422	Hospital adm. (shifted by 14 days)	Departements with curfew enforced the October 24
21	2020-04-16	0.221122	Hospital adm. (shifted by 14 days)	Departements with curfew enforced the October 24
21	2020-04-17	0.174917	Hospital adm. (shifted by 14 days)	Departements with curfew enforced the October 24
21	2020-04-18	0.174917	Hospital adm. (shifted by 14 days)	Departements with curfew enforced the October 24
21	2020-04-19	0.194719	Hospital adm. (shifted by 14 days)	Departements with curfew enforced the October 24
21	2020-04-20	0.171617	Hospital adm. (shifted by 14 days)	Departements with curfew enforced the October 24
21	2020-04-21	0.158416	Hospital adm. (shifted by 14 days)	Departements with curfew enforced the October 24
21	2020-04-22	0.161716	Hospital adm. (shifted by 14 days)	Departements with curfew enforced the October 24
21	2020-04-23	0.161716	Hospital adm. (shifted by 14 days)	Departements with curfew enforced the October 24
21	2020-04-24	0.155116	Hospital adm. (shifted by 14 days)	Departements with curfew enforced the October 24
21	2020-04-25	0.151815	Hospital adm. (shifted by 14 days)	Departements with curfew enforced the October 24
21	2020-04-26	0.128713	Hospital adm. (shifted by 14 days)	Departements with curfew enforced the October 24
21	2020-04-27	0.108911	Hospital adm. (shifted by 14 days)	Departements with curfew enforced the October 24
21	2020-04-28	0.0990099	Hospital adm. (shifted by 14 days)	Departements with curfew enforced the October 24
21	2020-04-29	0.0891089	Hospital adm. (shifted by 14 days)	Departements with curfew enforced the October 24
21	2020-04-30	0.0891089	Hospital adm. (shifted by 14 days)	Departements with curfew enforced the October 24
21	2020-05-01	0.0858086	Hospital adm. (shifted by 14 days)	Departements with curfew enforced the October 24
21	2020-05-02	0.0726073	Hospital adm. (shifted by 14 days)	Departements with curfew enforced the October 24
21	2020-05-03	0.049505	Hospital adm. (shifted by 14 days)	Departements with curfew enforced the October 24
21	2020-05-04	0.0363036	Hospital adm. (shifted by 14 days)	Departements with curfew enforced the October 24
21	2020-05-05	0.0330033	Hospital adm. (shifted by 14 days)	Departements with curfew enforced the October 24
21	2020-05-06	0.0330033	Hospital adm. (shifted by 14 days)	Departements with curfew enforced the October 24
21	2020-05-07	0.039604	Hospital adm. (shifted by 14 days)	Departements with curfew enforced the October 24
21	2020-05-08	0.0627063	Hospital adm. (shifted by 14 days)	Departements with curfew enforced the October 24
21	2020-05-09	0.0825083	Hospital adm. (shifted by 14 days)	Departements with curfew enforced the October 24
21	2020-05-10	0.0726073	Hospital adm. (shifted by 14 days)	Departements with curfew enforced the October 24
21	2020-05-11	0.0759076	Hospital adm. (shifted by 14 days)	Departements with curfew enforced the October 24
21	2020-05-12	0.0792079	Hospital adm. (shifted by 14 days)	Departements with curfew enforced the October 24
21	2020-05-13	0.0858086	Hospital adm. (shifted by 14 days)	Departements with curfew enforced the October 24
21	2020-05-14	0.0792079	Hospital adm. (shifted by 14 days)	Departements with curfew enforced the October 24
21	2020-05-15	0.0660066	Hospital adm. (shifted by 14 days)	Departements with curfew enforced the October 24
21	2020-05-16	0.049505	Hospital adm. (shifted by 14 days)	Departements with curfew enforced the October 24
21	2020-05-17	0.0429043	Hospital adm. (shifted by 14 days)	Departements with curfew enforced the October 24
21	2020-05-18	0.0693069	Hospital adm. (shifted by 14 days)	Departements with curfew enforced the October 24
21	2020-05-19	0.0594059	Hospital adm. (shifted by 14 days)	Departements with curfew enforced the October 24
21	2020-05-20	0.0462046	Hospital adm. (shifted by 14 days)	Departements with curfew enforced the October 24
21	2020-05-21	0.0462046	Hospital adm. (shifted by 14 days)	Departements with curfew enforced the October 24
21	2020-05-22	0.0462046	Hospital adm. (shifted by 14 days)	Departements with curfew enforced the October 24
21	2020-05-23	0.0561056	Hospital adm. (shifted by 14 days)	Departements with curfew enforced the October 24
21	2020-05-24	0.0594059	Hospital adm. (shifted by 14 days)	Departements with curfew enforced the October 24
21	2020-05-25	0.0363036	Hospital adm. (shifted by 14 days)	Departements with curfew enforced the October 24
21	2020-05-26	0.0462046	Hospital adm. (shifted by 14 days)	Departements with curfew enforced the October 24
21	2020-05-27	0.0462046	Hospital adm. (shifted by 14 days)	Departements with curfew enforced the October 24
21	2020-05-28	0.0462046	Hospital adm. (shifted by 14 days)	Departements with curfew enforced the October 24
21	2020-05-29	0.039604	Hospital adm. (shifted by 14 days)	Departements with curfew enforced the October 24
21	2020-05-30	0.0231023	Hospital adm. (shifted by 14 days)	Departements with curfew enforced the October 24
21	2020-05-31	0.019802	Hospital adm. (shifted by 14 days)	Departements with curfew enforced the October 24
21	2020-06-01	0.0132013	Hospital adm. (shifted by 14 days)	Departements with curfew enforced the October 24
21	2020-06-02	0.00330033	Hospital adm. (shifted by 14 days)	Departements with curfew enforced the October 24
21	2020-06-03	0.00330033	Hospital adm. (shifted by 14 days)	Departements with curfew enforced the October 24
21	2020-06-04	0.00330033	Hospital adm. (shifted by 14 days)	Departements with curfew enforced the October 24
21	2020-06-05	0	Hospital adm. (shifted by 14 days)	Departements with curfew enforced the October 24
21	2020-06-06	0.00330033	Hospital adm. (shifted by 14 days)	Departements with curfew enforced the October 24
21	2020-06-07	0.00330033	Hospital adm. (shifted by 14 days)	Departements with curfew enforced the October 24
21	2020-06-08	0.00330033	Hospital adm. (shifted by 14 days)	Departements with curfew enforced the October 24
21	2020-06-09	0.00330033	Hospital adm. (shifted by 14 days)	Departements with curfew enforced the October 24
21	2020-06-10	0.00660066	Hospital adm. (shifted by 14 days)	Departements with curfew enforced the October 24
21	2020-06-11	0.00990099	Hospital adm. (shifted by 14 days)	Departements with curfew enforced the October 24
21	2020-06-12	0.00990099	Hospital adm. (shifted by 14 days)	Departements with curfew enforced the October 24
21	2020-06-13	0.00990099	Hospital adm. (shifted by 14 days)	Departements with curfew enforced the October 24
21	2020-06-14	0.0132013	Hospital adm. (shifted by 14 days)	Departements with curfew enforced the October 24
21	2020-06-15	0.019802	Hospital adm. (shifted by 14 days)	Departements with curfew enforced the October 24
21	2020-06-16	0.019802	Hospital adm. (shifted by 14 days)	Departements with curfew enforced the October 24
21	2020-06-17	0.0264026	Hospital adm. (shifted by 14 days)	Departements with curfew enforced the October 24
21	2020-06-18	0.0231023	Hospital adm. (shifted by 14 days)	Departements with curfew enforced the October 24
21	2020-06-19	0.0231023	Hospital adm. (shifted by 14 days)	Departements with curfew enforced the October 24
21	2020-06-20	0.019802	Hospital adm. (shifted by 14 days)	Departements with curfew enforced the October 24
21	2020-06-21	0.019802	Hospital adm. (shifted by 14 days)	Departements with curfew enforced the October 24
21	2020-06-22	0.0132013	Hospital adm. (shifted by 14 days)	Departements with curfew enforced the October 24
21	2020-06-23	0.0132013	Hospital adm. (shifted by 14 days)	Departements with curfew enforced the October 24
21	2020-06-24	0.00990099	Hospital adm. (shifted by 14 days)	Departements with curfew enforced the October 24
21	2020-06-25	0.00990099	Hospital adm. (shifted by 14 days)	Departements with curfew enforced the October 24
21	2020-06-26	0.00990099	Hospital adm. (shifted by 14 days)	Departements with curfew enforced the October 24
21	2020-06-27	0.00990099	Hospital adm. (shifted by 14 days)	Departements with curfew enforced the October 24
21	2020-06-28	0.00660066	Hospital adm. (shifted by 14 days)	Departements with curfew enforced the October 24
21	2020-06-29	0.00660066	Hospital adm. (shifted by 14 days)	Departements with curfew enforced the October 24
21	2020-06-30	0.00660066	Hospital adm. (shifted by 14 days)	Departements with curfew enforced the October 24
21	2020-07-01	0.00330033	Hospital adm. (shifted by 14 days)	Departements with curfew enforced the October 24
21	2020-07-02	0.00330033	Hospital adm. (shifted by 14 days)	Departements with curfew enforced the October 24
21	2020-07-03	0.00330033	Hospital adm. (shifted by 14 days)	Departements with curfew enforced the October 24
21	2020-07-04	0.00660066	Hospital adm. (shifted by 14 days)	Departements with curfew enforced the October 24
21	2020-07-05	0.00660066	Hospital adm. (shifted by 14 days)	Departements with curfew enforced the October 24
21	2020-07-06	0.00990099	Hospital adm. (shifted by 14 days)	Departements with curfew enforced the October 24
21	2020-07-07	0.00990099	Hospital adm. (shifted by 14 days)	Departements with curfew enforced the October 24
21	2020-07-08	0.00990099	Hospital adm. (shifted by 14 days)	Departements with curfew enforced the October 24
21	2020-07-09	0.00990099	Hospital adm. (shifted by 14 days)	Departements with curfew enforced the October 24
21	2020-07-10	0.00990099	Hospital adm. (shifted by 14 days)	Departements with curfew enforced the October 24
21	2020-07-11	0.00660066	Hospital adm. (shifted by 14 days)	Departements with curfew enforced the October 24
21	2020-07-12	0.00660066	Hospital adm. (shifted by 14 days)	Departements with curfew enforced the October 24
21	2020-07-13	0.00660066	Hospital adm. (shifted by 14 days)	Departements with curfew enforced the October 24
21	2020-07-14	0.00660066	Hospital adm. (shifted by 14 days)	Departements with curfew enforced the October 24
21	2020-07-15	0.00330033	Hospital adm. (shifted by 14 days)	Departements with curfew enforced the October 24
21	2020-07-16	0.00330033	Hospital adm. (shifted by 14 days)	Departements with curfew enforced the October 24
21	2020-07-17	0.00330033	Hospital adm. (shifted by 14 days)	Departements with curfew enforced the October 24
21	2020-07-18	0.00330033	Hospital adm. (shifted by 14 days)	Departements with curfew enforced the October 24
21	2020-07-19	0.00330033	Hospital adm. (shifted by 14 days)	Departements with curfew enforced the October 24
21	2020-07-20	0.00330033	Hospital adm. (shifted by 14 days)	Departements with curfew enforced the October 24
21	2020-07-21	0.00330033	Hospital adm. (shifted by 14 days)	Departements with curfew enforced the October 24
21	2020-07-22	0.00330033	Hospital adm. (shifted by 14 days)	Departements with curfew enforced the October 24
21	2020-07-23	0.00330033	Hospital adm. (shifted by 14 days)	Departements with curfew enforced the October 24
21	2020-07-24	0.00330033	Hospital adm. (shifted by 14 days)	Departements with curfew enforced the October 24
21	2020-07-25	0.00330033	Hospital adm. (shifted by 14 days)	Departements with curfew enforced the October 24
21	2020-07-26	0.00330033	Hospital adm. (shifted by 14 days)	Departements with curfew enforced the October 24
21	2020-07-27	0	Hospital adm. (shifted by 14 days)	Departements with curfew enforced the October 24
21	2020-07-28	0	Hospital adm. (shifted by 14 days)	Departements with curfew enforced the October 24
21	2020-07-29	0	Hospital adm. (shifted by 14 days)	Departements with curfew enforced the October 24
21	2020-07-30	0	Hospital adm. (shifted by 14 days)	Departements with curfew enforced the October 24
21	2020-07-31	0.00330033	Hospital adm. (shifted by 14 days)	Departements with curfew enforced the October 24
21	2020-08-01	0.00330033	Hospital adm. (shifted by 14 days)	Departements with curfew enforced the October 24
21	2020-08-02	0.00330033	Hospital adm. (shifted by 14 days)	Departements with curfew enforced the October 24
21	2020-08-03	0.00990099	Hospital adm. (shifted by 14 days)	Departements with curfew enforced the October 24
21	2020-08-04	0.0132013	Hospital adm. (shifted by 14 days)	Departements with curfew enforced the October 24
21	2020-08-05	0.0165017	Hospital adm. (shifted by 14 days)	Departements with curfew enforced the October 24
21	2020-08-06	0.0165017	Hospital adm. (shifted by 14 days)	Departements with curfew enforced the October 24
21	2020-08-07	0.0165017	Hospital adm. (shifted by 14 days)	Departements with curfew enforced the October 24
21	2020-08-08	0.0165017	Hospital adm. (shifted by 14 days)	Departements with curfew enforced the October 24
21	2020-08-09	0.0165017	Hospital adm. (shifted by 14 days)	Departements with curfew enforced the October 24
21	2020-08-10	0.019802	Hospital adm. (shifted by 14 days)	Departements with curfew enforced the October 24
21	2020-08-11	0.0165017	Hospital adm. (shifted by 14 days)	Departements with curfew enforced the October 24
21	2020-08-12	0.0132013	Hospital adm. (shifted by 14 days)	Departements with curfew enforced the October 24
21	2020-08-13	0.0132013	Hospital adm. (shifted by 14 days)	Departements with curfew enforced the October 24
21	2020-08-14	0.00990099	Hospital adm. (shifted by 14 days)	Departements with curfew enforced the October 24
21	2020-08-15	0.0132013	Hospital adm. (shifted by 14 days)	Departements with curfew enforced the October 24
21	2020-08-16	0.019802	Hospital adm. (shifted by 14 days)	Departements with curfew enforced the October 24
21	2020-08-17	0.0132013	Hospital adm. (shifted by 14 days)	Departements with curfew enforced the October 24
21	2020-08-18	0.0165017	Hospital adm. (shifted by 14 days)	Departements with curfew enforced the October 24
21	2020-08-19	0.0165017	Hospital adm. (shifted by 14 days)	Departements with curfew enforced the October 24
21	2020-08-20	0.0165017	Hospital adm. (shifted by 14 days)	Departements with curfew enforced the October 24
21	2020-08-21	0.0165017	Hospital adm. (shifted by 14 days)	Departements with curfew enforced the October 24
21	2020-08-22	0.0132013	Hospital adm. (shifted by 14 days)	Departements with curfew enforced the October 24
21	2020-08-23	0.00660066	Hospital adm. (shifted by 14 days)	Departements with curfew enforced the October 24
21	2020-08-24	0.00990099	Hospital adm. (shifted by 14 days)	Departements with curfew enforced the October 24
21	2020-08-25	0.00660066	Hospital adm. (shifted by 14 days)	Departements with curfew enforced the October 24
21	2020-08-26	0.00660066	Hospital adm. (shifted by 14 days)	Departements with curfew enforced the October 24
21	2020-08-27	0.00660066	Hospital adm. (shifted by 14 days)	Departements with curfew enforced the October 24
21	2020-08-28	0.00990099	Hospital adm. (shifted by 14 days)	Departements with curfew enforced the October 24
21	2020-08-29	0.00990099	Hospital adm. (shifted by 14 days)	Departements with curfew enforced the October 24
21	2020-08-30	0.00990099	Hospital adm. (shifted by 14 days)	Departements with curfew enforced the October 24
21	2020-08-31	0.039604	Hospital adm. (shifted by 14 days)	Departements with curfew enforced the October 24
21	2020-09-01	0.039604	Hospital adm. (shifted by 14 days)	Departements with curfew enforced the October 24
21	2020-09-02	0.039604	Hospital adm. (shifted by 14 days)	Departements with curfew enforced the October 24
21	2020-09-03	0.039604	Hospital adm. (shifted by 14 days)	Departements with curfew enforced the October 24
21	2020-09-04	0.0462046	Hospital adm. (shifted by 14 days)	Departements with curfew enforced the October 24
21	2020-09-05	0.0462046	Hospital adm. (shifted by 14 days)	Departements with curfew enforced the October 24
21	2020-09-06	0.0792079	Hospital adm. (shifted by 14 days)	Departements with curfew enforced the October 24
21	2020-09-07	0.0660066	Hospital adm. (shifted by 14 days)	Departements with curfew enforced the October 24
21	2020-09-08	0.0825083	Hospital adm. (shifted by 14 days)	Departements with curfew enforced the October 24
21	2020-09-09	0.10231	Hospital adm. (shifted by 14 days)	Departements with curfew enforced the October 24
21	2020-09-10	0.10231	Hospital adm. (shifted by 14 days)	Departements with curfew enforced the October 24
21	2020-09-11	0.10231	Hospital adm. (shifted by 14 days)	Departements with curfew enforced the October 24
21	2020-09-12	0.10231	Hospital adm. (shifted by 14 days)	Departements with curfew enforced the October 24
21	2020-09-13	0.122112	Hospital adm. (shifted by 14 days)	Departements with curfew enforced the October 24
21	2020-09-14	0.0990099	Hospital adm. (shifted by 14 days)	Departements with curfew enforced the October 24
21	2020-09-15	0.108911	Hospital adm. (shifted by 14 days)	Departements with curfew enforced the October 24
21	2020-09-16	0.0891089	Hospital adm. (shifted by 14 days)	Departements with curfew enforced the October 24
21	2020-09-17	0.0891089	Hospital adm. (shifted by 14 days)	Departements with curfew enforced the October 24
21	2020-09-18	0.0891089	Hospital adm. (shifted by 14 days)	Departements with curfew enforced the October 24
21	2020-09-19	0.108911	Hospital adm. (shifted by 14 days)	Departements with curfew enforced the October 24
21	2020-09-20	0.0660066	Hospital adm. (shifted by 14 days)	Departements with curfew enforced the October 24
21	2020-09-21	0.0726073	Hospital adm. (shifted by 14 days)	Departements with curfew enforced the October 24
21	2020-09-22	0.049505	Hospital adm. (shifted by 14 days)	Departements with curfew enforced the October 24
21	2020-09-23	0.0759076	Hospital adm. (shifted by 14 days)	Departements with curfew enforced the October 24
21	2020-09-24	0.0759076	Hospital adm. (shifted by 14 days)	Departements with curfew enforced the October 24
21	2020-09-25	0.0792079	Hospital adm. (shifted by 14 days)	Departements with curfew enforced the October 24
21	2020-09-26	0.108911	Hospital adm. (shifted by 14 days)	Departements with curfew enforced the October 24
21	2020-09-27	0.125413	Hospital adm. (shifted by 14 days)	Departements with curfew enforced the October 24
21	2020-09-28	0.145215	Hospital adm. (shifted by 14 days)	Departements with curfew enforced the October 24
21	2020-09-29	0.161716	Hospital adm. (shifted by 14 days)	Departements with curfew enforced the October 24
21	2020-09-30	0.158416	Hospital adm. (shifted by 14 days)	Departements with curfew enforced the October 24
21	2020-10-01	0.158416	Hospital adm. (shifted by 14 days)	Departements with curfew enforced the October 24
21	2020-10-02	0.165017	Hospital adm. (shifted by 14 days)	Departements with curfew enforced the October 24
21	2020-10-03	0.161716	Hospital adm. (shifted by 14 days)	Departements with curfew enforced the October 24
21	2020-10-04	0.161716	Hospital adm. (shifted by 14 days)	Departements with curfew enforced the October 24
21	2020-10-05	0.188119	Hospital adm. (shifted by 14 days)	Departements with curfew enforced the October 24
21	2020-10-06	0.207921	Hospital adm. (shifted by 14 days)	Departements with curfew enforced the October 24
21	2020-10-07	0.237624	Hospital adm. (shifted by 14 days)	Departements with curfew enforced the October 24
21	2020-10-08	0.280528	Hospital adm. (shifted by 14 days)	Departements with curfew enforced the October 24
21	2020-10-09	0.353135	Hospital adm. (shifted by 14 days)	Departements with curfew enforced the October 24
21	2020-10-10	0.353135	Hospital adm. (shifted by 14 days)	Departements with curfew enforced the October 24
21	2020-10-11	0.392739	Hospital adm. (shifted by 14 days)	Departements with curfew enforced the October 24
21	2020-10-12	0.415842	Hospital adm. (shifted by 14 days)	Departements with curfew enforced the October 24
21	2020-10-13	0.478548	Hospital adm. (shifted by 14 days)	Departements with curfew enforced the October 24
21	2020-10-14	0.485149	Hospital adm. (shifted by 14 days)	Departements with curfew enforced the October 24
21	2020-10-15	0.488449	Hospital adm. (shifted by 14 days)	Departements with curfew enforced the October 24
21	2020-10-16	0.50495	Hospital adm. (shifted by 14 days)	Departements with curfew enforced the October 24
21	2020-10-17	0.60396	Hospital adm. (shifted by 14 days)	Departements with curfew enforced the October 24
21	2020-10-18	0.785479	Hospital adm. (shifted by 14 days)	Departements with curfew enforced the October 24
21	2020-10-19	0.79868	Hospital adm. (shifted by 14 days)	Departements with curfew enforced the October 24
21	2020-10-20	0.805281	Hospital adm. (shifted by 14 days)	Departements with curfew enforced the October 24
21	2020-10-21	0.867987	Hospital adm. (shifted by 14 days)	Departements with curfew enforced the October 24
21	2020-10-22	0.887789	Hospital adm. (shifted by 14 days)	Departements with curfew enforced the October 24
21	2020-10-23	0.871287	Hospital adm. (shifted by 14 days)	Departements with curfew enforced the October 24
21	2020-10-24	0.874587	Hospital adm. (shifted by 14 days)	Departements with curfew enforced the October 24
21	2020-10-25	0.785479	Hospital adm. (shifted by 14 days)	Departements with curfew enforced the October 24
21	2020-10-26	0.765677	Hospital adm. (shifted by 14 days)	Departements with curfew enforced the October 24
21	2020-10-27	0.749175	Hospital adm. (shifted by 14 days)	Departements with curfew enforced the October 24
21	2020-10-28	0.706271	Hospital adm. (shifted by 14 days)	Departements with curfew enforced the October 24
21	2020-10-29	0.693069	Hospital adm. (shifted by 14 days)	Departements with curfew enforced the October 24
21	2020-10-30	0.676568	Hospital adm. (shifted by 14 days)	Departements with curfew enforced the October 24
21	2020-10-31	0.627063	Hospital adm. (shifted by 14 days)	Departements with curfew enforced the October 24
21	2020-11-01	0.547855	Hospital adm. (shifted by 14 days)	Departements with curfew enforced the October 24
21	2020-11-02	0.531353	Hospital adm. (shifted by 14 days)	Departements with curfew enforced the October 24
21	2020-11-03	0.561056	Hospital adm. (shifted by 14 days)	Departements with curfew enforced the October 24
21	2020-11-04	0.537954	Hospital adm. (shifted by 14 days)	Departements with curfew enforced the October 24
21	2020-11-05	0.518152	Hospital adm. (shifted by 14 days)	Departements with curfew enforced the October 24
21	2020-11-06	0.485149	Hospital adm. (shifted by 14 days)	Departements with curfew enforced the October 24
21	2020-11-07	0.452145	Hospital adm. (shifted by 14 days)	Departements with curfew enforced the October 24
21	2020-11-08	0.448845	Hospital adm. (shifted by 14 days)	Departements with curfew enforced the October 24
21	2020-11-09	0.445545	Hospital adm. (shifted by 14 days)	Departements with curfew enforced the October 24
21	2020-11-10	0.409241	Hospital adm. (shifted by 14 days)	Departements with curfew enforced the October 24
21	2020-11-11	0.392739	Hospital adm. (shifted by 14 days)	Departements with curfew enforced the October 24
21	2020-11-12	0.386139	Hospital adm. (shifted by 14 days)	Departements with curfew enforced the October 24
21	2020-11-13	0.389439	Hospital adm. (shifted by 14 days)	Departements with curfew enforced the October 24
21	2020-11-14	0.40264	Hospital adm. (shifted by 14 days)	Departements with curfew enforced the October 24
21	2020-11-15	0.409241	Hospital adm. (shifted by 14 days)	Departements with curfew enforced the October 24
21	2020-11-16	0.429043	Hospital adm. (shifted by 14 days)	Departements with curfew enforced the October 24
21	2020-11-17	0.419142	Hospital adm. (shifted by 14 days)	Departements with curfew enforced the October 24
21	2020-11-18	0.405941	Hospital adm. (shifted by 14 days)	Departements with curfew enforced the October 24
21	2020-11-19	0.415842	Hospital adm. (shifted by 14 days)	Departements with curfew enforced the October 24
21	2020-11-20	0.438944	Hospital adm. (shifted by 14 days)	Departements with curfew enforced the October 24
21	2020-11-21	0.438944	Hospital adm. (shifted by 14 days)	Departements with curfew enforced the October 24
21	2020-11-22	0.435644	Hospital adm. (shifted by 14 days)	Departements with curfew enforced the October 24
21	2020-11-23	0.49835	Hospital adm. (shifted by 14 days)	Departements with curfew enforced the October 24
21	2020-11-24	0.478548	Hospital adm. (shifted by 14 days)	Departements with curfew enforced the October 24
21	2020-11-25	0.511551	Hospital adm. (shifted by 14 days)	Departements with curfew enforced the October 24
21	2020-11-26	0.50165	Hospital adm. (shifted by 14 days)	Departements with curfew enforced the October 24
21	2020-11-27	0.481848	Hospital adm. (shifted by 14 days)	Departements with curfew enforced the October 24
21	2020-11-28	0.485149	Hospital adm. (shifted by 14 days)	Departements with curfew enforced the October 24
21	2020-11-29	0.524752	Hospital adm. (shifted by 14 days)	Departements with curfew enforced the October 24
21	2020-11-30	0.458746	Hospital adm. (shifted by 14 days)	Departements with curfew enforced the October 24
21	2020-12-01	0.508251	Hospital adm. (shifted by 14 days)	Departements with curfew enforced the October 24
21	2020-12-02	0.49835	Hospital adm. (shifted by 14 days)	Departements with curfew enforced the October 24
21	2020-12-03	0.488449	Hospital adm. (shifted by 14 days)	Departements with curfew enforced the October 24
21	2020-12-04	0.537954	Hospital adm. (shifted by 14 days)	Departements with curfew enforced the October 24
21	2020-12-05	0.528053	Hospital adm. (shifted by 14 days)	Departements with curfew enforced the October 24
21	2020-12-06	0.462046	Hospital adm. (shifted by 14 days)	Departements with curfew enforced the October 24
21	2020-12-07	0.508251	Hospital adm. (shifted by 14 days)	Departements with curfew enforced the October 24
21	2020-12-08	0.419142	Hospital adm. (shifted by 14 days)	Departements with curfew enforced the October 24
21	2020-12-09	0.405941	Hospital adm. (shifted by 14 days)	Departements with curfew enforced the October 24
21	2020-12-10	0.419142	Hospital adm. (shifted by 14 days)	Departements with curfew enforced the October 24
21	2020-12-11	0.353135	Hospital adm. (shifted by 14 days)	Departements with curfew enforced the October 24
21	2020-12-12	0.313531	Hospital adm. (shifted by 14 days)	Departements with curfew enforced the October 24
21	2020-12-13	0.376238	Hospital adm. (shifted by 14 days)	Departements with curfew enforced the October 24
21	2020-12-14	0.333333	Hospital adm. (shifted by 14 days)	Departements with curfew enforced the October 24
21	2020-12-15	0.333333	Hospital adm. (shifted by 14 days)	Departements with curfew enforced the October 24
21	2020-12-16	0.359736	Hospital adm. (shifted by 14 days)	Departements with curfew enforced the October 24
21	2020-12-17	0.382838	Hospital adm. (shifted by 14 days)	Departements with curfew enforced the October 24
21	2020-12-18	0.452145	Hospital adm. (shifted by 14 days)	Departements with curfew enforced the October 24
21	2020-12-19	0.531353	Hospital adm. (shifted by 14 days)	Departements with curfew enforced the October 24
21	2020-12-20	0.471947	Hospital adm. (shifted by 14 days)	Departements with curfew enforced the October 24
21	2020-12-21	0.514851	Hospital adm. (shifted by 14 days)	Departements with curfew enforced the October 24
21	2020-12-22	0.551155	Hospital adm. (shifted by 14 days)	Departements with curfew enforced the October 24
21	2020-12-23	0.508251	Hospital adm. (shifted by 14 days)	Departements with curfew enforced the October 24
21	2020-12-24	0.50165	Hospital adm. (shifted by 14 days)	Departements with curfew enforced the October 24
21	2020-12-25	0.458746	Hospital adm. (shifted by 14 days)	Departements with curfew enforced the October 24
21	2020-12-26	0.415842	Hospital adm. (shifted by 14 days)	Departements with curfew enforced the October 24
31	2020-03-05		Hospital adm. (shifted by 14 days)	Departements with curfew enforced the October 17
31	2020-03-06		Hospital adm. (shifted by 14 days)	Departements with curfew enforced the October 17
31	2020-03-07		Hospital adm. (shifted by 14 days)	Departements with curfew enforced the October 17
31	2020-03-08	0.42053	Hospital adm. (shifted by 14 days)	Departements with curfew enforced the October 17
31	2020-03-09	0.509934	Hospital adm. (shifted by 14 days)	Departements with curfew enforced the October 17
31	2020-03-10	0.543046	Hospital adm. (shifted by 14 days)	Departements with curfew enforced the October 17
31	2020-03-11	0.536424	Hospital adm. (shifted by 14 days)	Departements with curfew enforced the October 17
31	2020-03-12	0.572848	Hospital adm. (shifted by 14 days)	Departements with curfew enforced the October 17
31	2020-03-13	0.63245	Hospital adm. (shifted by 14 days)	Departements with curfew enforced the October 17
31	2020-03-14	0.625828	Hospital adm. (shifted by 14 days)	Departements with curfew enforced the October 17
31	2020-03-15	0.602649	Hospital adm. (shifted by 14 days)	Departements with curfew enforced the October 17
31	2020-03-16	0.549669	Hospital adm. (shifted by 14 days)	Departements with curfew enforced the October 17
31	2020-03-17	0.523179	Hospital adm. (shifted by 14 days)	Departements with curfew enforced the October 17
31	2020-03-18	0.509934	Hospital adm. (shifted by 14 days)	Departements with curfew enforced the October 17
31	2020-03-19	0.440397	Hospital adm. (shifted by 14 days)	Departements with curfew enforced the October 17
31	2020-03-20	0.370861	Hospital adm. (shifted by 14 days)	Departements with curfew enforced the October 17
31	2020-03-21	0.334437	Hospital adm. (shifted by 14 days)	Departements with curfew enforced the October 17
31	2020-03-22	0.298013	Hospital adm. (shifted by 14 days)	Departements with curfew enforced the October 17
31	2020-03-23	0.374172	Hospital adm. (shifted by 14 days)	Departements with curfew enforced the October 17
31	2020-03-24	0.407285	Hospital adm. (shifted by 14 days)	Departements with curfew enforced the October 17
31	2020-03-25	0.410596	Hospital adm. (shifted by 14 days)	Departements with curfew enforced the October 17
31	2020-03-26	0.433775	Hospital adm. (shifted by 14 days)	Departements with curfew enforced the October 17
[truncated: 35,480 more rows]

## Sheet: Sup_figure3
date	dep	indicator	curfewDATE
[truncated: 480 more rows]

## Sheet: Sup_figure4_OVERLOAD
jour	rea	hosp	date	dateCOR	type
[truncated: 690 more rows]
